# Supplementary material for: Metagenome-enabled models improve genomic predictive ability and identification of herbivory-limiting genes in sweetpotato
Source: Hortic Res. 2024 May 10;11(7):uhae135. doi: 10.1093/hr/uhae135 (PMC11226878; doi:10.1093/hr/uhae135)
Supplement: Web_Material_uhae135 [file web_material_uhae135.zip]

Archive with 13 entries (13 files):
- Fig_S1.png
- Fig_S2.PNG
- Fig_S3.png
- Fig_S4.png
- Fig_S5.png
- Fig_S6.png
- Fig_S7.png
- Fig_S8.png
- File_S1_div_species_taxainfo_mean_normalized.txt
- File_S2_DC_species_taxainfo_mean_normalized.txt
- File_S3_div_Metagenome_5perc_species_corr.txt
- File_S4_DC_Metagenome_5perc_species_corr.txt
- Table S1.docx
