# Supplementary material for: Metagenome-enabled models improve genomic predictive ability and identification of herbivory-limiting genes in sweetpotato
Source: Hortic Res. 2024 May 10;11(7):uhae135. doi: 10.1093/hr/uhae135 (PMC11226878; doi:10.1093/hr/uhae135)
Supplement: Web_Material_uhae135 [file web_material_uhae135.zip › File_S3_div_Metagenome_5perc_species_corr.txt]

Var1	Var2	coeff	pvalue
Actinoplanes_sp.	Actinoplanes_sp.	1	1
Actinoplanes_sp.	Pseudomonas_granadensis	0.471081401042084	0
Actinoplanes_sp.	Diaphorobacter_ruginosibacter	0.346680874679929	0
Actinoplanes_sp.	Verminephrobacter_eiseniae	0.301605991308584	0
Actinoplanes_sp.	Pseudomonas_alcaligenes	0.382116903077579	0
Actinoplanes_sp.	Pseudomonas_syringae	0.315411267111117	0
Actinoplanes_sp.	Spiribacter_sp.	0.304957549456843	0
Actinoplanes_sp.	Sphingomonas_sp.	0.213746800654049	1.17597576121398e-09
Actinoplanes_sp.	Stutzerimonas_stutzeri	0.263888553613967	5.90638649100583e-14
Actinoplanes_sp.	Pseudomonas_oryzihabitans	0.222536264290052	2.43584707959599e-10
Actinoplanes_sp.	Pseudomonas_psychrotolerans	0.187223407706943	9.13813444913814e-08
Actinoplanes_sp.	Pseudomonas_putida	0.212901084373697	1.36353139890133e-09
Actinoplanes_sp.	Pseudomonas_aeruginosa	0.118598993435303	0.000507153472869115
Actinoplanes_sp.	Pseudomonas_sp.	0.116579938130998	0.00061854115179083
Actinoplanes_sp.	Fusarium_flagelliforme	0.0931529767380535	0.00497045264705043
Actinoplanes_sp.	Fusarium_denticulatum	0.282025802611144	8.88178419700125e-16
Actinoplanes_sp.	Fusarium_proliferatum	0.234702001607967	2.46642706258626e-11
Actinoplanes_sp.	Fusarium_venenatum	0.227874987830037	9.06014152590728e-11
Actinoplanes_sp.	Fusarium_fujikuroi	0.254509369002607	4.47197834319013e-13
Actinoplanes_sp.	Fusarium_mangiferae	0.180358694321646	2.56276161403335e-07
Actinoplanes_sp.	Fusarium_musae	0.201278330206695	9.79694947389476e-09
Actinoplanes_sp.	Fusarium_subglutinans	0.18096522089513	2.34322587888691e-07
Actinoplanes_sp.	Fusarium_odoratissimum	0.164621569523149	2.35818758742568e-06
Actinoplanes_sp.	Fusarium_redolens	0.194189786301606	3.08404333182466e-08
Actinoplanes_sp.	Fusarium_tjaetaba	0.158804659782539	5.09335351150941e-06
Actinoplanes_sp.	Fusarium_verticillioides	0.138984282314809	5.74966205004745e-05
Actinoplanes_sp.	Penicillium_oxalicum	0.254056832538538	4.92050844513869e-13
Actinoplanes_sp.	Calonectria_ilicicola	0.245140870434167	3.11395353946864e-12
Actinoplanes_sp.	Fusarium_graminearum	0.265201750537754	4.41868763800812e-14
Actinoplanes_sp.	Devosia_sp.	0.325801703001273	0
Actinoplanes_sp.	Fusarium_solani_melongenae	0.259579038759056	1.51323398256409e-13
Actinoplanes_sp.	Sphingomonas_sanguinis	0.308959124735388	0
Actinoplanes_sp.	Agrobacterium_larrymoorei	0.260102690420969	1.35114142096882e-13
Actinoplanes_sp.	Agrobacterium_tumefaciens	0.211007517214564	1.89493909452665e-09
Actinoplanes_sp.	Erythrobacter_sp.	0.324904408732253	0
Actinoplanes_sp.	Sphingomonas_paucimobilis	0.251652747501677	8.14903700074865e-13
Actinoplanes_sp.	Acinetobacter_indicus	0.0701778439949714	0.0261751520371287
Actinoplanes_sp.	Azospirillum_sp.	0.248564815404474	1.54631862869792e-12
Actinoplanes_sp.	Klebsiella_oxytoca	0.303669541144729	0
Actinoplanes_sp.	Streptomyces_sp.	0.179307240344657	2.99105616829998e-07
Actinoplanes_sp.	Methylobacterium_sp.	0.0808288821878991	0.0126883504179042
Actinoplanes_sp.	Sinorhizobium_sp.	0.20145040071583	9.52300349688073e-09
Actinoplanes_sp.	Achromobacter_denitrificans	0.0789821854435704	0.0144671554821634
Actinoplanes_sp.	Rhizobacter_sp.	0.0858623878684963	0.00876637630027965
Actinoplanes_sp.	Pseudomonas_brassicacearum	0.0707490746340039	0.0252281900159448
Actinoplanes_sp.	Pseudomonas_tolaasii	0.110892153741962	0.00106461688187953
Actinoplanes_sp.	Pseudomonas_oryzae	0.121451810645844	0.00038110345326281
Actinoplanes_sp.	Rhizobium_phaseoli	0.0884156220828912	0.00721756995459732
Actinoplanes_sp.	Aureimonas_sp.	0.18452769539767	1.3763464967731e-07
Actinoplanes_sp.	Burkholderia_gladioli	0.17035043334749	1.07582456487787e-06
Actinoplanes_sp.	Mycobacterium_sp.	0.172914061961886	7.50770945301404e-07
Actinoplanes_sp.	Dokdonella_koreensis	0.130954052130535	0.000140759543602487
Actinoplanes_sp.	Xanthomonas_campestris	0.135358246401697	8.66719549439399e-05
Actinoplanes_sp.	Comamonas_sp.	0.250270054852414	1.08679731880557e-12
Actinoplanes_sp.	Methylogaea_oryzae	0.234040863690963	2.80266920782424e-11
Actinoplanes_sp.	Pseudomonas_fulva	0.0671342067928979	0.0317340352132345
Actinoplanes_sp.	Pseudomonas_mendocina	0.131622336841742	0.000130898907123478
Actinoplanes_sp.	Rhizobium_sp.	0.232381428497472	3.85604881358859e-11
Actinoplanes_sp.	Zobellella_denitrificans	0.332940057875213	0
Actinoplanes_sp.	Massilia_sp.	0.00954176337337587	0.396087783131899
Actinoplanes_sp.	Massilia_violaceinigra	-0.00926222974154944	0.399065304210208
Actinoplanes_sp.	Variovorax_paradoxus	-0.0769743055586549	0.0166403036928521
Actinoplanes_sp.	Acinetobacter_baumannii	-0.088131449034297	0.00737712808755559
Actinoplanes_sp.	Acinetobacter_pittii	-0.0742153260921936	0.0200766424382462
Actinoplanes_sp.	Acinetobacter_towneri	-0.0630357574776406	0.0407223018453732
Actinoplanes_sp.	Acinetobacter_haemolyticus	-0.0912348814376274	0.00579195250411133
Actinoplanes_sp.	Christensenella_sp.	-0.10085996288415	0.00261746749409592
Actinoplanes_sp.	Massilia_oculi	-0.101771561621109	0.00241936729459667
Actinoplanes_sp.	Acinetobacter_lwoffii	-0.0840731172380857	0.0100182505801719
Actinoplanes_sp.	Acinetobacter_johnsonii	-0.105348402872467	0.00176623348379467
Actinoplanes_sp.	Acinetobacter_ursingii	-0.0431175137868358	0.116792369634673
Actinoplanes_sp.	Arthrobacter_crystallopoietes	-0.0971375275163768	0.00358698824523495
Actinoplanes_sp.	Roseomonas_sp.	-0.0332240405980055	0.179392619451767
Actinoplanes_sp.	Massilia_forsythiae	-0.00999882750328873	0.391232335220986
Actinoplanes_sp.	Devosia_beringensis	-0.0547556349221912	0.0651239776194832
Actinoplanes_sp.	Massilia_putida	-0.00179509579896497	0.480233025677903
Actinoplanes_sp.	Aquincola_tertiaricarbonis	0.033241201731168	0.179268461963419
Actinoplanes_sp.	Acinetobacter_sp.	-0.028123380900128	0.218657283666923
Actinoplanes_sp.	Janthinobacterium_agaricidamnosum	0.00123892396078262	0.486354478230479
Actinoplanes_sp.	Paludibacterium_sp.	0.00605259388626811	0.433632204675435
Actinoplanes_sp.	Stenotrophomonas_sp.	0.0870553862767031	0.00800978146739739
Actinoplanes_sp.	Stenotrophomonas_maltophilia	0.012789104937344	0.361982303676454
Actinoplanes_sp.	Sphingobium_sp.	0.0542530970413062	0.06690866839413
Actinoplanes_sp.	Sphingobium_yanoikuyae	0.115772169691027	0.000669108288069542
Actinoplanes_sp.	Polaromonas_sp.	-0.115684229050488	0.000674837345783619
Actinoplanes_sp.	Xanthomonas_translucens	0.0288327915855905	0.212918055177735
Actinoplanes_sp.	Delftia_acidovorans	-0.138236842320638	6.26241440646608e-05
Actinoplanes_sp.	Paenibacillus_sp.	-0.0135990983057439	0.353631392100766
Actinoplanes_sp.	Delftia_tsuruhatensis	-0.0568389002978167	0.0581162280955968
Actinoplanes_sp.	Delftia_lacustris	-0.0524243926563479	0.0737229515905805
Actinoplanes_sp.	Paenibacillus_glucanolyticus	-0.0648554156427033	0.0365051252263174
Actinoplanes_sp.	Arthrobacter_sp.	0.0227476736319856	0.264929251278766
Actinoplanes_sp.	Curtobacterium_sp.	0.0951602365082682	0.00422329023233403
Actinoplanes_sp.	Stutzerimonas_balearica	0.159744655114623	4.505603274918e-06
Actinoplanes_sp.	Pseudomonas_asturiensis	0.0308113982999413	0.197381985429662
Actinoplanes_sp.	Pseudomonas_viridiflava	0.05991470737417	0.0488672947807502
Actinoplanes_sp.	Enterobacter_kobei	0.0980348323108865	0.0033276763418717
Actinoplanes_sp.	Paenibacillus_bovis	0.097184982173708	0.00357283367204575
Actinoplanes_sp.	Rhodococcus_erythropolis	0.207958699825268	3.19840909313029e-09
Actinoplanes_sp.	Pseudomonas_brenneri	0.0175108763955062	0.314344822396692
Actinoplanes_sp.	Pseudomonas_monteilii	0.0888157107073021	0.00699807818904152
Actinoplanes_sp.	Comamonas_testosteroni	0.306765120343123	0
Actinoplanes_sp.	Herbaspirillum_robiniae	0.0586177909672186	0.0526129157296868
Actinoplanes_sp.	Synechococcus_sp.	0.213147764966147	1.30601196524083e-09
Actinoplanes_sp.	Tsuneonella_amylolytica	0.270239540107687	1.43218770176645e-14
Actinoplanes_sp.	Lysobacter_antibioticus	0.363717152809061	0
Actinoplanes_sp.	Neoasaia_chiangmaiensis	0.409057792782492	0
Actinoplanes_sp.	Comamonas_fluminis	0.359065817838082	0
Actinoplanes_sp.	Chitinimonas_koreensis	0.378611798362885	0
Actinoplanes_sp.	Klebsiella_quasipneumoniae	0.35678760408405	0
Actinoplanes_sp.	Ectothiorhodospira_sp.	0.00170701466055767	0.481202209514131
Actinoplanes_sp.	Thiomicrospira_microaerophila	-0.0102518316212197	0.388551844967654
Actinoplanes_sp.	Alkalilimnicola_ehrlichii	0.080294112799109	0.0131829171318695
Actinoplanes_sp.	Dyella_telluris	0.273516677479963	6.88338275267597e-15
Actinoplanes_sp.	Cupriavidus_oxalaticus	0.080570738388318	0.0129250503358888
Actinoplanes_sp.	Skermanella_sp.	0.0688071904052271	0.0285688645845223
Actinoplanes_sp.	Pantoea_dispersa	0.025243095983423	0.242851666418093
Actinoplanes_sp.	Pantoea_stewartii	0.121230419851499	0.000389733937458114
Actinoplanes_sp.	Pantoea_ananatis	-0.0305737147784204	0.19921128762726
Actinoplanes_sp.	Herbaspirillum_huttiense	-0.033059665891003	0.180584570876635
Actinoplanes_sp.	Herbaspirillum_seropedicae	0.0142510895556892	0.346959937254799
Actinoplanes_sp.	Exiguobacterium_acetylicum	-0.0789424837072104	0.0145076389743435
Actinoplanes_sp.	Exiguobacterium_sp.	-0.130576818580323	0.000146628137750863
Actinoplanes_sp.	Duffyella_gerundensis	-0.0857471391914437	0.00884267671622132
Actinoplanes_sp.	Pantoea_sp.	-0.00126843525478293	0.486029571615862
Actinoplanes_sp.	Pantoea_agglomerans	-0.0245601949465573	0.248792987457254
Actinoplanes_sp.	Pantoea_vagans	-0.124657114865188	0.000274437856588259
Actinoplanes_sp.	Pantoea_eucalypti	-0.140752809265087	4.689382484209e-05
Actinoplanes_sp.	Pantoea_jilinensis	-0.0809369498561099	0.0125903770889458
Actinoplanes_sp.	Kosakonia_cowanii	-0.0556170336961685	0.062150883286988
Actinoplanes_sp.	Kosakonia_sp.	-0.00173809967848926	0.480860158551313
Actinoplanes_sp.	Klebsiella_michiganensis	-0.0203043590129841	0.287490702353417
Actinoplanes_sp.	Salmonella_enterica	-0.000184730851516601	0.497964985121053
Actinoplanes_sp.	Enterobacter_hormaechei	-0.00273330910141723	0.469917950955095
Actinoplanes_sp.	Pantoea_deleyi	-0.00687255652244856	0.424741966758462
Actinoplanes_sp.	Escherichia_coli	-0.00294853494791103	0.467554263101715
Actinoplanes_sp.	Klebsiella_pneumoniae	-0.012740075203344	0.362489951509337
Actinoplanes_sp.	Enterobacter_asburiae	-0.0308778647553301	0.196872254254507
Actinoplanes_sp.	Enterobacter_cloacae	-0.0483006484564892	0.0910160355317569
Actinoplanes_sp.	Enterobacter_sp.	-0.000388635705646401	0.49571881085518
Actinoplanes_sp.	Acidovorax_sp.	-0.0409978116666014	0.128698404042628
Actinoplanes_sp.	Pseudomonas_agarici	0.0150838388157857	0.338507504915453
Actinoplanes_sp.	Cavenderia_fasciculata	-0.0662395272357628	0.0335420405898091
Actinoplanes_sp.	Curtobacterium_flaccumfaciens	-0.038622309809359	0.143010397542133
Actinoplanes_sp.	Curtobacterium_luteum	-0.00288260587301958	0.468278202554119
Actinoplanes_sp.	Ralstonia_insidiosa	0.00420737310793828	0.453754779502025
Actinoplanes_sp.	Ralstonia_pickettii	-0.0235632201496478	0.257603583550591
Actinoplanes_sp.	Hymenobacter_sp.	-0.0128467765768223	0.361385488704271
Actinoplanes_sp.	Pseudarthrobacter_sp.	0.0018129998664127	0.480036035796462
Actinoplanes_sp.	Ralstonia_solanacearum	0.0102975693384201	0.388067830526722
Actinoplanes_sp.	Variovorax_sp.	0.00188838033408656	0.479206714537759
Actinoplanes_sp.	Cupriavidus_sp.	-0.0114578725901398	0.375848977252228
Actinoplanes_sp.	Pseudomonas_entomophila	0.00174752495281172	0.480756448199591
Actinoplanes_sp.	Moesziomyces_antarcticus	-0.000624335739356052	0.493122560761007
Actinoplanes_sp.	Priestia_megaterium	0.0132993723960965	0.356713586201994
Actinoplanes_sp.	Achromobacter_xylosoxidans	-0.120065390798195	0.000438210427313162
Actinoplanes_sp.	Stenotrophomonas_rhizophila	-0.00585271721207348	0.435804585992771
Actinoplanes_sp.	Bradyrhizobium_sp.	0.00273020139498525	0.469952088858844
Actinoplanes_sp.	Ocypus_olens	-0.000855764924903246	0.490573636543825
Actinoplanes_sp.	Thecophora_atra	0.00647137371240425	0.42908720873342
Actinoplanes_sp.	Pseudomonas_atacamensis	-0.108251938867552	0.00135870403481327
Actinoplanes_sp.	Pseudomonas_koreensis	-0.0639253067626966	0.0386138661334428
Actinoplanes_sp.	Rhodococcus_sp.	-0.118713259642087	0.000501440937665648
Actinoplanes_sp.	Pseudomonas_orientalis	-0.111486489077529	0.00100702187506861
Actinoplanes_sp.	Xanthomonas_arboricola	-0.0579696552613014	0.0545681847594798
Actinoplanes_sp.	Pseudomonas_synxantha	-0.00214363361365733	0.476399155791517
Actinoplanes_sp.	Pseudomonas_arsenicoxydans	-0.048111990712397	0.0918735555787075
Actinoplanes_sp.	Pseudomonas_protegens	-0.0171562779169316	0.317829066320802
Actinoplanes_sp.	Pseudomonas_rhizosphaerae	-0.0109907218957037	0.380754260939975
Actinoplanes_sp.	Colletotrichum_higginsianum	0.00751110467073857	0.417844795836806
Actinoplanes_sp.	Fusarium_oxysporum	0.0304032116528682	0.200529799876297
Actinoplanes_sp.	Fusarium_coffeatum	0.0978873806375776	0.00336909836286226
Actinoplanes_sp.	Neofusicoccum_parvum	0.0267804266560199	0.229761830304975
Actinoplanes_sp.	Sweet_potato_leaf_curl_virus	0.0554601751203273	0.0626842602835848
Actinoplanes_sp.	Rhizobium_leguminosarum	0.0677297510473295	0.0305756757363622
Actinoplanes_sp.	Sweet_potato_leaf_curl_South_Carolina_virus	0.187253631726042	9.0959601517504e-08
Actinoplanes_sp.	Mesorhizobium_sp.	0.174745300632449	5.78755796731834e-07
Actinoplanes_sp.	Novosphingobium_sp.	0.174184940660773	6.26905766409891e-07
Actinoplanes_sp.	Sphingopyxis_sp.	0.151649489980664	1.26592227338573e-05
Actinoplanes_sp.	Microbacterium_sp.	0.180481022135325	2.51694854513929e-07
Actinoplanes_sp.	Microbacterium_testaceum	0.0329745364441434	0.181203824837423
Actinoplanes_sp.	Methylobacterium_aquaticum	0.25318695048542	5.90860693705508e-13
Actinoplanes_sp.	Methylobacterium_oryzae	0.114403347129785	0.000763566006660277
Actinoplanes_sp.	Roseovarius_indicus	0.159721169870393	4.51946573620798e-06
Actinoplanes_sp.	Ipomea_begomovirus_satellite_2	0.00442991288790551	0.451320586648678
Actinoplanes_sp.	Microvirga_sp.	-0.00823158923658251	0.410092879606806
Actinoplanes_sp.	Altererythrobacter_sp.	0.21409644734861	1.10598841196463e-09
Actinoplanes_sp.	Sphingomonas_taxi	0.170123542075291	1.11034503613716e-06
Actinoplanes_sp.	Sphingomonas_melonis	0.0379397392288705	0.147314064720614
Actinoplanes_sp.	Brevundimonas_sp.	0.0166353373901038	0.322977026166618
Actinoplanes_sp.	Brevundimonas_diminuta	0.0403556217926495	0.13246586020635
Actinoplanes_sp.	Bosea_sp.	0.0610547615076433	0.0457532028764923
Actinoplanes_sp.	Methylorubrum_populi	0.114361343828436	0.000766649475953285
Actinoplanes_sp.	Halomonas_sp.	0.0913648391424163	0.00573271461687153
Actinoplanes_sp.	Pseudomonas_chlororaphis	0.0630352759591135	0.0407234679079498
Actinoplanes_sp.	Erwinia_sp.	0.0118047923969162	0.372219033158578
Actinoplanes_sp.	Acidovorax_avenae	0.0330611533532249	0.1805737624736
Actinoplanes_sp.	Lysobacter_sp.	0.085892097573951	0.008746800614438
Actinoplanes_sp.	Alcanivorax_sp.	0.0160542843086325	0.328759177931942
Actinoplanes_sp.	Pseudomonas_argentinensis	0.0996256346201042	0.00290899449043924
Actinoplanes_sp.	Hydrogenophaga_sp.	0.0859524390847143	0.00870715937436772
Actinoplanes_sp.	Pseudomonas_denitrificans	-0.00880073275363036	0.403993825407776
Actinoplanes_sp.	Marinobacter_sp.	0.0754071131122305	0.0185248170963367
Actinoplanes_sp.	Pseudomonas_knackmussii	0.167765161209506	1.53803760705173e-06
Actinoplanes_sp.	Burkholderia_sp.	0.0658496560874181	0.0343559602736023
Actinoplanes_sp.	Pseudomonas_parafulva	0.0102369979957754	0.388708857337723
Actinoplanes_sp.	Pseudomonas_fluorescens	-0.000283401090918067	0.496878041468084
Actinoplanes_sp.	Pseudomonas_iranensis	0.0341599273529806	0.17270051507307
Actinoplanes_sp.	Pseudomonas_rhodesiae	0.00997262175861902	0.391510273236644
Actinoplanes_sp.	Serratia_marcescens	-0.0018018899977863	0.480158271791554
Actinoplanes_sp.	Didymella_exigua	0.00021521329379226	0.497629190932545
Actinoplanes_sp.	Boeremia_exigua	-0.00253259052315613	0.472123270244556
Actinoplanes_sp.	Macroventuria_anomochaeta	0.0153485312254533	0.335837538440129
Actinoplanes_sp.	Alternaria_rosae	0.0926957193115123	0.00515627417553022
Actinoplanes_sp.	Stagonosporopsis_rhizophila	0.0497377749551998	0.0846773871432621
Actinoplanes_sp.	Moraxella_osloensis	-0.0210909620008097	0.280129086555484
Actinoplanes_sp.	Serratia_ureilytica	-0.0348502762757628	0.167867312614841
Actinoplanes_sp.	Alcaligenes_faecalis	-0.0625860724064848	0.041823111729827
Actinoplanes_sp.	Citrobacter_freundii	-0.0141825797766701	0.347658779742448
Actinoplanes_sp.	Phytobacter_ursingii	-0.0937699752817902	0.00472915968177007
Actinoplanes_sp.	Hydrogenophilus_thermoluteolus	-0.0149803244213962	0.339553877109544
Actinoplanes_sp.	Serratia_sp.	-0.0517684752953822	0.0762920663419508
Actinoplanes_sp.	Alternaria_alternata	-0.136372171771145	7.73537748097768e-05
Actinoplanes_sp.	Filobasidium_floriforme	-0.103157532924907	0.00214403705552863
Actinoplanes_sp.	Plenodomus_biglobosus	-0.0137258476768629	0.352330842652256
Actinoplanes_sp.	Cladosporium_sp.	-0.108925249439226	0.00127738618585804
Actinoplanes_sp.	Cercospora_kikuchii	-0.117994990149439	0.000538361114859703
Actinoplanes_sp.	Bipolaris_sorokiniana	-0.100786241329846	0.00263411016546651
Actinoplanes_sp.	Botrytis_cinerea	-0.0998871459784196	0.00284489701603404
Actinoplanes_sp.	Alternaria_atra	-0.0736414325307824	0.0208623225161412
Actinoplanes_sp.	Pyrenophora_tritici_repentis	-0.0535971650969853	0.0692946386206801
Actinoplanes_sp.	Alternaria_arborescens	-0.067541294550741	0.0309383908733062
Actinoplanes_sp.	Alternaria_burnsii	-0.0219669234571762	0.272040022831378
Actinoplanes_sp.	Cercospora_beticola	-0.0633164187094897	0.0400472300269592
Actinoplanes_sp.	Cercospora_sp.	-0.0662438854618497	0.0335330324021504
Actinoplanes_sp.	Sporobolomyces_sp.	-0.0848072345364903	0.00948692743781571
Actinoplanes_sp.	Alternaria_solani	-0.0123052499534244	0.367002548946021
Actinoplanes_sp.	Exserohilum_turcicum	-0.0070106745182843	0.423248081765897
Actinoplanes_sp.	Pyrenophora_teres	-0.0396882388508788	0.1364607590676
Actinoplanes_sp.	Parastagonospora_nodorum	-0.0280646821710875	0.219136112548098
Actinoplanes_sp.	Stemphylium_lycopersici	-0.0492068809463067	0.0869793406768111
Actinoplanes_sp.	Acinetobacter_radioresistens	-0.0383711880453854	0.144583778214108
Actinoplanes_sp.	Bacillus_sp.	-0.0451797489386474	0.105978154258617
Actinoplanes_sp.	Staphylococcus_capitis	-0.0518675138320559	0.0758998491371756
Actinoplanes_sp.	Human_immunodeficiency_virus_1	-0.109263069014052	0.00123828290747191
Actinoplanes_sp.	Oppiella_nova	-0.107227719898572	0.00149148288789389
Actinoplanes_sp.	Malassezia_restricta	-0.173275978881228	7.13289313111683e-07
Actinoplanes_sp.	Cutibacterium_acnes	-0.177115343401993	4.1160397054389e-07
Actinoplanes_sp.	Naegleria_fowleri	-0.141538964752968	4.27982930035589e-05
Actinoplanes_sp.	Cutibacterium_granulosum	-0.132120964360015	0.000123966784946329
Actinoplanes_sp.	Staphylococcus_haemolyticus	-0.140765315139111	4.68258769517978e-05
Actinoplanes_sp.	Malassezia_globosa	-0.0666828939712552	0.0326357605595661
Actinoplanes_sp.	Staphylococcus_epidermidis	-0.155278583871299	8.01770437847684e-06
Actinoplanes_sp.	Corynebacterium_kefirresidentii	-0.0378546914231974	0.14785630535424
Actinoplanes_sp.	Corynebacterium_singulare	-0.144397866381638	3.05732804461074e-05
Actinoplanes_sp.	Corynebacterium_tuberculostearicum	-0.0761854648890685	0.0175673404525643
Actinoplanes_sp.	Pseudomicrostroma_glucosiphilum	-0.0773763341159093	0.0161841367120552
Actinoplanes_sp.	Sympodiomycopsis_paphiopedili	-0.0417618297706661	0.12431370927882
Actinoplanes_sp.	Diaporthe_batatas	-0.0525898486465792	0.0730854335145149
Actinoplanes_sp.	Trypanosoma_conorhini	-0.0523292925957075	0.074091296544785
Actinoplanes_sp.	Corynebacterium_aquilae	-0.035389722244427	0.164151691808331
Actinoplanes_sp.	Sweet_potato_symptomless_virus_1	-0.0262919040958312	0.233878149431102
Actinoplanes_sp.	Sweet_potato_badnavirus_A	-0.0593695583005835	0.050414981572726
Actinoplanes_sp.	Sweet_potato_badnavirus_B	-0.0828459901362104	0.0109643582925657
Actinoplanes_sp.	Sweet_potato_pakakuy_virus	-0.0149400640595556	0.339961181967773
Actinoplanes_sp.	Cerceris_rybyensis	-0.109217898883009	0.0012434473563192
Actinoplanes_sp.	Microcoleus_vaginatus	-0.0567998088821011	0.0582420487499811
Actinoplanes_sp.	Erysiphe_pisi	-0.100737996709833	0.00264505299048418
Actinoplanes_sp.	Sweet_potato_badnavirus_C	-0.0424067335886098	0.120694638401388
Actinoplanes_sp.	Prevotella_melaninogenica	-0.13083028011232	0.000142660400561085
Actinoplanes_sp.	Limnohabitans_sp.	-0.0594254776555643	0.0502544531363823
Actinoplanes_sp.	Schaalia_odontolytica	-0.0541755351967759	0.0671874501740781
Actinoplanes_sp.	Veillonella_parvula	-0.0837705624204093	0.0102446595043765
Actinoplanes_sp.	Staphylococcus_hominis	-0.132099187255083	0.000124262219782813
Actinoplanes_sp.	Lactobacillus_crispatus	-0.113846505375074	0.00080538519986694
Actinoplanes_sp.	Peronospora_effusa	-0.073336025571819	0.0212909218678855
Actinoplanes_sp.	Acinetobacter_junii	-0.0937801280627117	0.00472527793286594
Actinoplanes_sp.	Rothia_mucilaginosa	-0.0734932248509272	0.0210693937581713
Actinoplanes_sp.	Bemisia_tabaci	-0.0705417062126599	0.0255685897884495
Actinoplanes_sp.	Rickettsia_endosymbiont_of_Bemisia_tabaci	-0.0485181772926353	0.0900346570924949
Actinoplanes_sp.	Candidatus_Hamiltonella_defensa	-0.0187171979510568	0.302616174978132
Actinoplanes_sp.	Candidatus_Portiera_aleyrodidarum	-0.0209191091474474	0.28172960483893
Actinoplanes_sp.	Albugo_laibachii	-0.133193547657569	0.000110203312376693
Actinoplanes_sp.	Aureobasidium_namibiae	-0.0302893774574526	0.20141299194314
Actinoplanes_sp.	Aspergillus_terreus	-0.0686349818454988	0.0288820735073359
Actinoplanes_sp.	Schizosaccharomyces_cryophilus	-0.022154928373854	0.270319124489918
Actinoplanes_sp.	Aureobasidium_melanogenum	0.0136358846944022	0.35325375800518
Actinoplanes_sp.	Metarhizium_album	-0.00403765947655632	0.455612318398197
Actinoplanes_sp.	Aspergillus_wentii	-0.0281042766936699	0.218813058262126
Actinoplanes_sp.	Colletotrichum_lupini	-0.00759771535344234	0.416911175046636
Actinoplanes_sp.	Nemoura_dubitans	-0.0570613771005484	0.0574042125321133
Actinoplanes_sp.	Tetranychus_urticae	-0.0581111031563253	0.0541366506580648
Actinoplanes_sp.	Aureobasidium_pullulans	-0.098446204576909	0.00321451904701267
Actinoplanes_sp.	Cladosporium_cladosporioides	-0.104265530422702	0.00194467971253721
Actinoplanes_sp.	Aspergillus_melleus	-0.0130442156825945	0.359344845784752
Actinoplanes_sp.	Babesia_bovis	-0.0981751889611542	0.0032886725618089
Actinoplanes_sp.	Zymoseptoria_tritici	-0.0448958388027996	0.10742252764029
Pseudomonas_granadensis	Actinoplanes_sp.	0.471081401042084	0
Pseudomonas_granadensis	Pseudomonas_granadensis	1	1
Pseudomonas_granadensis	Diaphorobacter_ruginosibacter	0.251536485544488	8.34887714518118e-13
Pseudomonas_granadensis	Verminephrobacter_eiseniae	0.338261320044995	0
Pseudomonas_granadensis	Pseudomonas_alcaligenes	0.300776969964323	0
Pseudomonas_granadensis	Pseudomonas_syringae	0.280938096837411	1.22124532708767e-15
Pseudomonas_granadensis	Spiribacter_sp.	0.309903224929382	0
Pseudomonas_granadensis	Sphingomonas_sp.	0.183969276031122	1.49709482588634e-07
Pseudomonas_granadensis	Stutzerimonas_stutzeri	0.172172719358246	8.33534242405953e-07
Pseudomonas_granadensis	Pseudomonas_oryzihabitans	0.166321078167152	1.87352119618289e-06
Pseudomonas_granadensis	Pseudomonas_psychrotolerans	0.136524816774873	7.60352834809908e-05
Pseudomonas_granadensis	Pseudomonas_putida	0.258730841726737	1.81632486828676e-13
Pseudomonas_granadensis	Pseudomonas_aeruginosa	0.181735520453283	2.09040180942921e-07
Pseudomonas_granadensis	Pseudomonas_sp.	0.113384574750251	0.000841662102524121
Pseudomonas_granadensis	Fusarium_flagelliforme	0.0252597302221402	0.242707908767581
Pseudomonas_granadensis	Fusarium_denticulatum	0.176407408971366	4.55931335574533e-07
Pseudomonas_granadensis	Fusarium_proliferatum	0.103921998425262	0.00200461460877177
Pseudomonas_granadensis	Fusarium_venenatum	0.127900874956907	0.000195300924642705
Pseudomonas_granadensis	Fusarium_fujikuroi	0.176028145587285	4.81530598950286e-07
Pseudomonas_granadensis	Fusarium_mangiferae	0.0959515913202826	0.0039574354104539
Pseudomonas_granadensis	Fusarium_musae	0.130118990231268	0.000154057748094516
Pseudomonas_granadensis	Fusarium_subglutinans	0.0965038376526332	0.00378087576016473
Pseudomonas_granadensis	Fusarium_odoratissimum	0.0933947080045965	0.00487464310854713
Pseudomonas_granadensis	Fusarium_redolens	0.0876223218726354	0.00767076499954089
Pseudomonas_granadensis	Fusarium_tjaetaba	0.0955788904085378	0.00408072150303573
Pseudomonas_granadensis	Fusarium_verticillioides	0.0540543201188828	0.067624929432986
Pseudomonas_granadensis	Penicillium_oxalicum	0.190368050259199	5.6244031876318e-08
Pseudomonas_granadensis	Calonectria_ilicicola	0.136119878436699	7.95801820530073e-05
Pseudomonas_granadensis	Fusarium_graminearum	0.137339926342035	6.93448173259004e-05
Pseudomonas_granadensis	Devosia_sp.	0.206705288276112	3.9573102572632e-09
Pseudomonas_granadensis	Fusarium_solani_melongenae	0.190096528724032	5.86700217297675e-08
Pseudomonas_granadensis	Sphingomonas_sanguinis	0.240615286402887	7.7294837197428e-12
Pseudomonas_granadensis	Agrobacterium_larrymoorei	0.218839788273427	4.76140238347966e-10
Pseudomonas_granadensis	Agrobacterium_tumefaciens	0.168294222972873	1.43018004816753e-06
Pseudomonas_granadensis	Erythrobacter_sp.	0.216234552906506	7.58239915299441e-10
Pseudomonas_granadensis	Sphingomonas_paucimobilis	0.150928248775296	1.38449999955714e-05
Pseudomonas_granadensis	Acinetobacter_indicus	0.0335747383838481	0.176866107148177
Pseudomonas_granadensis	Azospirillum_sp.	0.146485391940075	2.38194969675032e-05
Pseudomonas_granadensis	Klebsiella_oxytoca	0.212117002378076	1.56318602506644e-09
Pseudomonas_granadensis	Streptomyces_sp.	0.0931095901476797	0.00498782492445138
Pseudomonas_granadensis	Methylobacterium_sp.	0.14297122361796	3.61896755004532e-05
Pseudomonas_granadensis	Sinorhizobium_sp.	0.203861279786471	6.38354880067027e-09
Pseudomonas_granadensis	Achromobacter_denitrificans	0.111763982657577	0.000981120577259853
Pseudomonas_granadensis	Rhizobacter_sp.	0.114361672946079	0.000766625270945953
Pseudomonas_granadensis	Pseudomonas_brassicacearum	0.17673066587872	4.35149389854672e-07
Pseudomonas_granadensis	Pseudomonas_tolaasii	0.04765348004823	0.0939825276469716
Pseudomonas_granadensis	Pseudomonas_oryzae	0.118618373642374	0.00050618037967165
Pseudomonas_granadensis	Rhizobium_phaseoli	0.139324711727465	5.52946346309424e-05
Pseudomonas_granadensis	Aureimonas_sp.	0.203424131544258	6.86622747547716e-09
Pseudomonas_granadensis	Burkholderia_gladioli	0.191426109359973	4.7682298109919e-08
Pseudomonas_granadensis	Mycobacterium_sp.	0.145722321924957	2.61054443994047e-05
Pseudomonas_granadensis	Dokdonella_koreensis	0.173869978597518	6.55634110779957e-07
Pseudomonas_granadensis	Xanthomonas_campestris	0.0778799341068336	0.0156278431252435
Pseudomonas_granadensis	Comamonas_sp.	0.212903530572348	1.36294908692491e-09
Pseudomonas_granadensis	Methylogaea_oryzae	0.219423301486367	4.28673541108537e-10
Pseudomonas_granadensis	Pseudomonas_fulva	0.0460947605272929	0.101418514678763
Pseudomonas_granadensis	Pseudomonas_mendocina	0.116881112669132	0.000600606513647461
Pseudomonas_granadensis	Rhizobium_sp.	0.133093586618217	0.000111422812830941
Pseudomonas_granadensis	Zobellella_denitrificans	0.268965033007898	1.90958360235527e-14
Pseudomonas_granadensis	Massilia_sp.	-0.000832331754933913	0.490831710004276
Pseudomonas_granadensis	Massilia_violaceinigra	-0.029499675527846	0.207603755636265
Pseudomonas_granadensis	Variovorax_paradoxus	-0.0487575276323962	0.088963922778331
Pseudomonas_granadensis	Acinetobacter_baumannii	-0.114938545186221	0.000725262549924548
Pseudomonas_granadensis	Acinetobacter_pittii	-0.0883191846109486	0.00727137406316286
Pseudomonas_granadensis	Acinetobacter_towneri	-0.0673080082147897	0.0313923036541867
Pseudomonas_granadensis	Acinetobacter_haemolyticus	-0.106889463029028	0.00153786412992475
Pseudomonas_granadensis	Christensenella_sp.	-0.10974113962691	0.00118481178299051
Pseudomonas_granadensis	Massilia_oculi	-0.124716671912832	0.000272748636675423
Pseudomonas_granadensis	Acinetobacter_lwoffii	-0.116341066343495	0.000633115306228099
Pseudomonas_granadensis	Acinetobacter_johnsonii	-0.121403872244527	0.000382957075125983
Pseudomonas_granadensis	Acinetobacter_ursingii	-0.0472916726687591	0.095671706723371
Pseudomonas_granadensis	Arthrobacter_crystallopoietes	-0.100176256400022	0.00277551696544133
Pseudomonas_granadensis	Roseomonas_sp.	-0.0520527379418314	0.0751704314739112
Pseudomonas_granadensis	Massilia_forsythiae	0.00125386437510955	0.486189989571261
Pseudomonas_granadensis	Devosia_beringensis	-0.0744283709189462	0.0197914221628491
Pseudomonas_granadensis	Massilia_putida	-0.0011020956701242	0.487861013397079
Pseudomonas_granadensis	Aquincola_tertiaricarbonis	0.00324875963026328	0.464259011855524
Pseudomonas_granadensis	Acinetobacter_sp.	-0.0420976081202051	0.122420044989051
Pseudomonas_granadensis	Janthinobacterium_agaricidamnosum	-0.0250110698471315	0.244861685898316
Pseudomonas_granadensis	Paludibacterium_sp.	0.0306288932563088	0.198785707390981
Pseudomonas_granadensis	Stenotrophomonas_sp.	0.0356102221374267	0.162648368936001
Pseudomonas_granadensis	Stenotrophomonas_maltophilia	-0.00132750603103293	0.485379255874434
Pseudomonas_granadensis	Sphingobium_sp.	0.0979778708514843	0.00334362343966332
Pseudomonas_granadensis	Sphingobium_yanoikuyae	0.0109235265382098	0.381461438535176
Pseudomonas_granadensis	Polaromonas_sp.	-0.0263236863404084	0.233609116082531
Pseudomonas_granadensis	Xanthomonas_translucens	0.0166884252387219	0.322450836149974
Pseudomonas_granadensis	Delftia_acidovorans	-0.0581367102459311	0.0540588166113923
Pseudomonas_granadensis	Paenibacillus_sp.	-0.00894649375686885	0.402435497959436
Pseudomonas_granadensis	Delftia_tsuruhatensis	-0.0204363908826033	0.286248695588047
Pseudomonas_granadensis	Delftia_lacustris	-0.0351518173494008	0.165783732872519
Pseudomonas_granadensis	Paenibacillus_glucanolyticus	-0.0420464579727458	0.122707200856862
Pseudomonas_granadensis	Arthrobacter_sp.	0.0201894513612461	0.288573689354728
Pseudomonas_granadensis	Curtobacterium_sp.	0.0372028328015064	0.152056619106303
Pseudomonas_granadensis	Stutzerimonas_balearica	0.219781446044404	4.01855881904112e-10
Pseudomonas_granadensis	Pseudomonas_asturiensis	0.00604673067930062	0.433695901428831
Pseudomonas_granadensis	Pseudomonas_viridiflava	0.11082934741305	0.00107087613035772
Pseudomonas_granadensis	Enterobacter_kobei	-0.00924639145015327	0.399234187022853
Pseudomonas_granadensis	Paenibacillus_bovis	0.0348544892979618	0.167838086193567
Pseudomonas_granadensis	Rhodococcus_erythropolis	0.221353546384197	3.02234903770682e-10
Pseudomonas_granadensis	Pseudomonas_brenneri	0.00839997028727446	0.408286141717198
Pseudomonas_granadensis	Pseudomonas_monteilii	0.0249823125444119	0.245111428475271
Pseudomonas_granadensis	Comamonas_testosteroni	0.199828478144333	1.24291894554318e-08
Pseudomonas_granadensis	Herbaspirillum_robiniae	0.0313876683018187	0.192989080969157
Pseudomonas_granadensis	Synechococcus_sp.	0.0202391066477363	0.288105460555848
Pseudomonas_granadensis	Tsuneonella_amylolytica	0.148060453906906	1.96861527246295e-05
Pseudomonas_granadensis	Lysobacter_antibioticus	0.276126080751586	3.77475828372553e-15
Pseudomonas_granadensis	Neoasaia_chiangmaiensis	0.444080253295015	0
Pseudomonas_granadensis	Comamonas_fluminis	0.268345014023958	2.19824158875781e-14
Pseudomonas_granadensis	Chitinimonas_koreensis	0.278843725763072	1.99840144432528e-15
Pseudomonas_granadensis	Klebsiella_quasipneumoniae	0.270392584671485	1.38777878078145e-14
Pseudomonas_granadensis	Ectothiorhodospira_sp.	0.00510009108105325	0.444001410696056
Pseudomonas_granadensis	Thiomicrospira_microaerophila	-0.0368095295485988	0.154628797127161
Pseudomonas_granadensis	Alkalilimnicola_ehrlichii	-0.0147888239149478	0.34149290684585
Pseudomonas_granadensis	Dyella_telluris	0.212163868811822	1.55049328931511e-09
Pseudomonas_granadensis	Cupriavidus_oxalaticus	0.0250841629384135	0.244227525186212
Pseudomonas_granadensis	Skermanella_sp.	0.039228030272737	0.139262972465604
Pseudomonas_granadensis	Pantoea_dispersa	0.0134284600887944	0.355384970106688
Pseudomonas_granadensis	Pantoea_stewartii	0.0117704217009498	0.372578166544966
Pseudomonas_granadensis	Pantoea_ananatis	-0.0641376516972858	0.038123913156378
Pseudomonas_granadensis	Herbaspirillum_huttiense	-0.0886060763716181	0.0071123407166832
Pseudomonas_granadensis	Herbaspirillum_seropedicae	0.015173588973717	0.337601273803695
Pseudomonas_granadensis	Exiguobacterium_acetylicum	-0.0520213666946505	0.0752935956655078
Pseudomonas_granadensis	Exiguobacterium_sp.	-0.076334833273987	0.0173885022293719
Pseudomonas_granadensis	Duffyella_gerundensis	-0.0588179309839016	0.0520204859689674
Pseudomonas_granadensis	Pantoea_sp.	0.0238985331290573	0.254622373659383
Pseudomonas_granadensis	Pantoea_agglomerans	-0.001421108634025	0.484348856152923
Pseudomonas_granadensis	Pantoea_vagans	-0.0990517791002563	0.00305422441992992
Pseudomonas_granadensis	Pantoea_eucalypti	-0.0569433457831192	0.0577811026064942
Pseudomonas_granadensis	Pantoea_jilinensis	-0.0455634447851216	0.104048457924803
Pseudomonas_granadensis	Kosakonia_cowanii	-0.082293647601934	0.0114149336001662
Pseudomonas_granadensis	Kosakonia_sp.	-0.0119288282332395	0.370923928634501
Pseudomonas_granadensis	Klebsiella_michiganensis	-0.0244183854682678	0.250036360288263
Pseudomonas_granadensis	Salmonella_enterica	0.00226627735329976	0.47505059105198
Pseudomonas_granadensis	Enterobacter_hormaechei	-0.0059591216969801	0.434647872370736
Pseudomonas_granadensis	Pantoea_deleyi	-0.00410092566064435	0.454919745938662
Pseudomonas_granadensis	Escherichia_coli	-0.0183415321162224	0.306247661049458
Pseudomonas_granadensis	Klebsiella_pneumoniae	-0.0127787132205219	0.362089878032535
Pseudomonas_granadensis	Enterobacter_asburiae	-0.0106813236940941	0.384013693793383
Pseudomonas_granadensis	Enterobacter_cloacae	-0.0240870838627438	0.252953958304576
Pseudomonas_granadensis	Enterobacter_sp.	0.00180515162140127	0.480122385682311
Pseudomonas_granadensis	Acidovorax_sp.	-0.153324914615327	1.02657727016929e-05
Pseudomonas_granadensis	Pseudomonas_agarici	-0.0620347730022284	0.0432053500318368
Pseudomonas_granadensis	Cavenderia_fasciculata	-0.0341552763091417	0.172733374874747
Pseudomonas_granadensis	Curtobacterium_flaccumfaciens	-0.00925553845542182	0.399136650720445
Pseudomonas_granadensis	Curtobacterium_luteum	0.0123295707090274	0.366749657676459
Pseudomonas_granadensis	Ralstonia_insidiosa	-0.0390369172745539	0.140438065286619
Pseudomonas_granadensis	Ralstonia_pickettii	0.00542815746642233	0.440425299300823
Pseudomonas_granadensis	Hymenobacter_sp.	-0.0698690783132982	0.0266992427617013
Pseudomonas_granadensis	Pseudarthrobacter_sp.	-0.0170378798565387	0.318996046407488
Pseudomonas_granadensis	Ralstonia_solanacearum	-0.00334413913483456	0.463212632234231
Pseudomonas_granadensis	Variovorax_sp.	-0.00482590407047279	0.446993713507562
Pseudomonas_granadensis	Cupriavidus_sp.	-0.0326006789789497	0.183939049207316
Pseudomonas_granadensis	Pseudomonas_entomophila	0.0120019137879356	0.370161496660411
Pseudomonas_granadensis	Moesziomyces_antarcticus	-0.000329732743733491	0.496367663087436
Pseudomonas_granadensis	Priestia_megaterium	-0.0020163426262525	0.477799105848625
Pseudomonas_granadensis	Achromobacter_xylosoxidans	-0.0309218683146326	0.196535229050212
Pseudomonas_granadensis	Stenotrophomonas_rhizophila	0.0341731243713762	0.172607299289991
Pseudomonas_granadensis	Bradyrhizobium_sp.	-0.00504019458343352	0.444654817138297
Pseudomonas_granadensis	Ocypus_olens	0.0215281927283248	0.276076963123553
Pseudomonas_granadensis	Thecophora_atra	0.00446688036841036	0.450916401965628
Pseudomonas_granadensis	Pseudomonas_atacamensis	-0.0365174329509841	0.156557554344363
Pseudomonas_granadensis	Pseudomonas_koreensis	-0.0267817439615261	0.229750785628036
Pseudomonas_granadensis	Rhodococcus_sp.	-0.0372122460332884	0.15199540671603
Pseudomonas_granadensis	Pseudomonas_orientalis	0.0012404184151027	0.486338024714061
Pseudomonas_granadensis	Xanthomonas_arboricola	-0.0499734334254929	0.083670310511897
Pseudomonas_granadensis	Pseudomonas_synxantha	0.00936255500875738	0.397995980724557
Pseudomonas_granadensis	Pseudomonas_arsenicoxydans	-0.0148269939150683	0.34110608289165
Pseudomonas_granadensis	Pseudomonas_protegens	0.0398137132197365	0.135703469573726
Pseudomonas_granadensis	Pseudomonas_rhizosphaerae	-0.0122926020689373	0.367134086533214
Pseudomonas_granadensis	Colletotrichum_higginsianum	0.0108128196608805	0.38262740102257
Pseudomonas_granadensis	Fusarium_oxysporum	0.0251599573288501	0.243570862254424
Pseudomonas_granadensis	Fusarium_coffeatum	0.0384908457871875	0.143832627622932
Pseudomonas_granadensis	Neofusicoccum_parvum	0.00310663553104429	0.465818667896292
Pseudomonas_granadensis	Sweet_potato_leaf_curl_virus	0.0151415906139332	0.337924262254092
Pseudomonas_granadensis	Rhizobium_leguminosarum	0.0622189837379052	0.0427394508630576
Pseudomonas_granadensis	Sweet_potato_leaf_curl_South_Carolina_virus	0.0927516766956464	0.00513320746398649
Pseudomonas_granadensis	Mesorhizobium_sp.	0.131203884999139	0.000136994615324015
Pseudomonas_granadensis	Novosphingobium_sp.	0.127909154211535	0.000195129434238162
Pseudomonas_granadensis	Sphingopyxis_sp.	0.123547868465236	0.000307732262148197
Pseudomonas_granadensis	Microbacterium_sp.	0.162190789008248	3.26400641781355e-06
Pseudomonas_granadensis	Microbacterium_testaceum	0.0108204126208555	0.38254739807077
Pseudomonas_granadensis	Methylobacterium_aquaticum	0.120116483372608	0.000435972520975048
Pseudomonas_granadensis	Methylobacterium_oryzae	0.0970540836119584	0.00361199941154644
Pseudomonas_granadensis	Roseovarius_indicus	0.058312773685099	0.0535260537527045
Pseudomonas_granadensis	Ipomea_begomovirus_satellite_2	0.00551939200782336	0.4394316390505
Pseudomonas_granadensis	Microvirga_sp.	0.00311974578204577	0.465674774969455
Pseudomonas_granadensis	Altererythrobacter_sp.	0.145575217748702	2.65693416019452e-05
Pseudomonas_granadensis	Sphingomonas_taxi	0.0804342259054222	0.0130517562910317
Pseudomonas_granadensis	Sphingomonas_melonis	0.0151834558053433	0.337501702992837
Pseudomonas_granadensis	Brevundimonas_sp.	0.0434955968317284	0.114753405967962
Pseudomonas_granadensis	Brevundimonas_diminuta	0.0533928899917766	0.0700509002040982
Pseudomonas_granadensis	Bosea_sp.	0.0443160561553734	0.11041600254457
Pseudomonas_granadensis	Methylorubrum_populi	0.0246564843718646	0.247950606928236
Pseudomonas_granadensis	Halomonas_sp.	0.104821885563322	0.00185105272668751
Pseudomonas_granadensis	Pseudomonas_chlororaphis	0.0517371087600901	0.0764166060342284
Pseudomonas_granadensis	Erwinia_sp.	0.0548034575510474	0.064956082187037
Pseudomonas_granadensis	Acidovorax_avenae	0.0275323774009596	0.223505714212856
Pseudomonas_granadensis	Lysobacter_sp.	0.0904289592591471	0.00617156343394321
Pseudomonas_granadensis	Alcanivorax_sp.	0.0553859851031856	0.0629377707877838
Pseudomonas_granadensis	Pseudomonas_argentinensis	0.0992824152208547	0.00299508991560615
Pseudomonas_granadensis	Hydrogenophaga_sp.	0.0251235306374864	0.243886334818949
Pseudomonas_granadensis	Pseudomonas_denitrificans	-0.0225758515049168	0.266486014364031
Pseudomonas_granadensis	Marinobacter_sp.	0.0512998582812008	0.0781688052733938
Pseudomonas_granadensis	Pseudomonas_knackmussii	0.219047480302812	4.58686644222439e-10
Pseudomonas_granadensis	Burkholderia_sp.	0.0104785903572601	0.386153903938006
Pseudomonas_granadensis	Pseudomonas_parafulva	0.0490392901216912	0.0877156154735906
Pseudomonas_granadensis	Pseudomonas_fluorescens	0.0549302830713192	0.0645124476562343
Pseudomonas_granadensis	Pseudomonas_iranensis	0.110016523226237	0.00115497690202471
Pseudomonas_granadensis	Pseudomonas_rhodesiae	0.106914043364542	0.00153444999501517
Pseudomonas_granadensis	Serratia_marcescens	0	0.5
Pseudomonas_granadensis	Didymella_exigua	0.0265519108216926	0.231682258875881
Pseudomonas_granadensis	Boeremia_exigua	0.00369933557037672	0.459318171062888
Pseudomonas_granadensis	Macroventuria_anomochaeta	0.0472619758630131	0.0958113366668422
Pseudomonas_granadensis	Alternaria_rosae	0.0772931012096713	0.0162776902288431
Pseudomonas_granadensis	Stagonosporopsis_rhizophila	0.0831253311618556	0.0107424235046226
Pseudomonas_granadensis	Moraxella_osloensis	-0.00278104805840873	0.469393570256352
Pseudomonas_granadensis	Serratia_ureilytica	-0.0427125054400201	0.119004829839287
Pseudomonas_granadensis	Alcaligenes_faecalis	-0.0152205632737936	0.337127335873243
Pseudomonas_granadensis	Citrobacter_freundii	-0.00554992094188189	0.439099224819135
Pseudomonas_granadensis	Phytobacter_ursingii	-0.0247808247529093	0.246865076195087
Pseudomonas_granadensis	Hydrogenophilus_thermoluteolus	-0.0226359586714528	0.265940899581086
Pseudomonas_granadensis	Serratia_sp.	-0.0166060012502667	0.323267948586585
Pseudomonas_granadensis	Alternaria_alternata	-0.0660367441530036	0.0339633841510977
Pseudomonas_granadensis	Filobasidium_floriforme	-0.0768947545698417	0.0167318569059885
Pseudomonas_granadensis	Plenodomus_biglobosus	-0.00334104410278679	0.463246582944325
Pseudomonas_granadensis	Cladosporium_sp.	-0.0779961633397315	0.0155018037573758
Pseudomonas_granadensis	Cercospora_kikuchii	-0.0551480576750567	0.0637561587652478
Pseudomonas_granadensis	Bipolaris_sorokiniana	-0.0220361858739657	0.271405398930224
Pseudomonas_granadensis	Botrytis_cinerea	-0.040953357294566	0.128956783766445
Pseudomonas_granadensis	Alternaria_atra	-0.0358112150865224	0.161285852940669
Pseudomonas_granadensis	Pyrenophora_tritici_repentis	-0.0107041514777724	0.383772925658782
Pseudomonas_granadensis	Alternaria_arborescens	-0.0191303454677836	0.298644756262531
Pseudomonas_granadensis	Alternaria_burnsii	-0.0108361133748869	0.382381983506677
Pseudomonas_granadensis	Cercospora_beticola	-0.0341203039591023	0.17298058324445
Pseudomonas_granadensis	Cercospora_sp.	-0.00786824306203204	0.413998052125653
Pseudomonas_granadensis	Sporobolomyces_sp.	-0.0873124336119602	0.00785447631652129
Pseudomonas_granadensis	Alternaria_solani	-0.00402606022238494	0.455739309650796
Pseudomonas_granadensis	Exserohilum_turcicum	-0.0030713184279878	0.466206316580964
Pseudomonas_granadensis	Pyrenophora_teres	-0.0212793911968931	0.278379257785897
Pseudomonas_granadensis	Parastagonospora_nodorum	-0.00552523705452068	0.439367991965745
Pseudomonas_granadensis	Stemphylium_lycopersici	-0.00855254584866239	0.406650675253514
Pseudomonas_granadensis	Acinetobacter_radioresistens	-0.0287137236606834	0.213875157429225
Pseudomonas_granadensis	Bacillus_sp.	-0.0844637795695484	0.0097323646312412
Pseudomonas_granadensis	Staphylococcus_capitis	-0.027563946602396	0.223245195868598
Pseudomonas_granadensis	Human_immunodeficiency_virus_1	-0.0316622455179831	0.190917106848488
Pseudomonas_granadensis	Oppiella_nova	-0.0469175784599514	0.0974415826047834
Pseudomonas_granadensis	Malassezia_restricta	-0.155855363862111	7.44920489153462e-06
Pseudomonas_granadensis	Cutibacterium_acnes	-0.117241575352449	0.000579772060354599
Pseudomonas_granadensis	Naegleria_fowleri	-0.123334871855799	0.000314539963698158
Pseudomonas_granadensis	Cutibacterium_granulosum	-0.116306761163489	0.000635234141578804
Pseudomonas_granadensis	Staphylococcus_haemolyticus	-0.0830475736517273	0.0108038058518918
Pseudomonas_granadensis	Malassezia_globosa	-0.0690400090431746	0.0281499072389075
Pseudomonas_granadensis	Staphylococcus_epidermidis	-0.132346484451155	0.000120945732190214
Pseudomonas_granadensis	Corynebacterium_kefirresidentii	-0.0302398160593742	0.201798244063716
Pseudomonas_granadensis	Corynebacterium_singulare	-0.140648388080379	4.7464812659508e-05
Pseudomonas_granadensis	Corynebacterium_tuberculostearicum	-0.0382589326201823	0.145290854547418
Pseudomonas_granadensis	Pseudomicrostroma_glucosiphilum	-0.0542329425117309	0.0669810241142324
Pseudomonas_granadensis	Sympodiomycopsis_paphiopedili	-0.000862087604064365	0.490504004480037
Pseudomonas_granadensis	Diaporthe_batatas	-0.0036020214291741	0.460384775775139
Pseudomonas_granadensis	Trypanosoma_conorhini	-0.0116754253996434	0.37357134065557
Pseudomonas_granadensis	Corynebacterium_aquilae	-0.00750662464963847	0.417893100892571
Pseudomonas_granadensis	Sweet_potato_symptomless_virus_1	-0.0721098574461225	0.0230872415115737
Pseudomonas_granadensis	Sweet_potato_badnavirus_A	-0.013058236376478	0.35920008546641
Pseudomonas_granadensis	Sweet_potato_badnavirus_B	-0.108286165779436	0.00135445906527697
Pseudomonas_granadensis	Sweet_potato_pakakuy_virus	-0.0115002706678684	0.375404755286104
Pseudomonas_granadensis	Cerceris_rybyensis	-0.0805131346968697	0.0129783859510242
Pseudomonas_granadensis	Microcoleus_vaginatus	-0.032950349019961	0.181380012385462
Pseudomonas_granadensis	Erysiphe_pisi	-0.0458942698329543	0.102405181877109
Pseudomonas_granadensis	Sweet_potato_badnavirus_C	-0.00442007181582338	0.451428192713115
Pseudomonas_granadensis	Prevotella_melaninogenica	-0.072836522634363	0.022007919756625
Pseudomonas_granadensis	Limnohabitans_sp.	-0.0184628452135349	0.305072849869532
Pseudomonas_granadensis	Schaalia_odontolytica	-0.00534265311915494	0.441356890579312
Pseudomonas_granadensis	Veillonella_parvula	-0.0244167894632308	0.250050372618293
Pseudomonas_granadensis	Staphylococcus_hominis	-0.0814222176071717	0.0121584518661812
Pseudomonas_granadensis	Lactobacillus_crispatus	-0.0552979241681404	0.063239712626512
Pseudomonas_granadensis	Peronospora_effusa	-0.0132787331915696	0.356926173643175
Pseudomonas_granadensis	Acinetobacter_junii	-0.0853806036869686	0.0090892164253365
Pseudomonas_granadensis	Rothia_mucilaginosa	-0.0930117305604852	0.00502720686809043
Pseudomonas_granadensis	Bemisia_tabaci	-0.0778235513768646	0.0156893001962724
Pseudomonas_granadensis	Rickettsia_endosymbiont_of_Bemisia_tabaci	-0.0283737521708931	0.216621667639064
Pseudomonas_granadensis	Candidatus_Hamiltonella_defensa	-0.0251936298909161	0.243279437520745
Pseudomonas_granadensis	Candidatus_Portiera_aleyrodidarum	-0.0239483007689412	0.25418144023706
Pseudomonas_granadensis	Albugo_laibachii	-0.156663366449584	6.71697467506516e-06
Pseudomonas_granadensis	Aureobasidium_namibiae	-0.0382076081900622	0.14561490990379
Pseudomonas_granadensis	Aspergillus_terreus	-0.077067079872416	0.0165340728212437
Pseudomonas_granadensis	Schizosaccharomyces_cryophilus	-0.0339973510595586	0.173851482672693
Pseudomonas_granadensis	Aureobasidium_melanogenum	-0.00430708055206197	0.452663935902877
Pseudomonas_granadensis	Metarhizium_album	-0.0326779860282318	0.18337135931084
Pseudomonas_granadensis	Aspergillus_wentii	-0.0134254379730834	0.355416054818923
Pseudomonas_granadensis	Colletotrichum_lupini	-0.00270552076875741	0.470223211347387
Pseudomonas_granadensis	Nemoura_dubitans	-0.0490867663061754	0.087506569406597
Pseudomonas_granadensis	Tetranychus_urticae	-0.0288056588584038	0.213135936111782
Pseudomonas_granadensis	Aureobasidium_pullulans	-0.0761472436504174	0.0176133535811
Pseudomonas_granadensis	Cladosporium_cladosporioides	-0.0547924069699781	0.0649948486861829
Pseudomonas_granadensis	Aspergillus_melleus	-0.0126107873899401	0.363829737077997
Pseudomonas_granadensis	Babesia_bovis	-0.0926320820995088	0.0051826185123248
Pseudomonas_granadensis	Zymoseptoria_tritici	-0.0368539819343219	0.154336651321741
Diaphorobacter_ruginosibacter	Actinoplanes_sp.	0.346680874679929	0
Diaphorobacter_ruginosibacter	Pseudomonas_granadensis	0.251536485544488	8.34887714518118e-13
Diaphorobacter_ruginosibacter	Diaphorobacter_ruginosibacter	1	1
Diaphorobacter_ruginosibacter	Verminephrobacter_eiseniae	0.362812901331222	0
Diaphorobacter_ruginosibacter	Pseudomonas_alcaligenes	0.451919897357773	0
Diaphorobacter_ruginosibacter	Pseudomonas_syringae	0.401708723093425	0
Diaphorobacter_ruginosibacter	Spiribacter_sp.	0.504391437813188	0
Diaphorobacter_ruginosibacter	Sphingomonas_sp.	0.267793127117658	2.48689957516035e-14
Diaphorobacter_ruginosibacter	Stutzerimonas_stutzeri	0.361762206666488	0
Diaphorobacter_ruginosibacter	Pseudomonas_oryzihabitans	0.375542082087134	0
Diaphorobacter_ruginosibacter	Pseudomonas_psychrotolerans	0.278735410569931	1.99840144432528e-15
Diaphorobacter_ruginosibacter	Pseudomonas_putida	0.163514357981519	2.73612393142386e-06
Diaphorobacter_ruginosibacter	Pseudomonas_aeruginosa	0.313145687008276	0
Diaphorobacter_ruginosibacter	Pseudomonas_sp.	0.227056021755654	1.05614850198776e-10
Diaphorobacter_ruginosibacter	Fusarium_flagelliforme	0.156632003807289	6.74407029233048e-06
Diaphorobacter_ruginosibacter	Fusarium_denticulatum	0.128840629634213	0.000176707687613797
Diaphorobacter_ruginosibacter	Fusarium_proliferatum	0.119241182788717	0.00047581209462777
Diaphorobacter_ruginosibacter	Fusarium_venenatum	0.136211055625367	7.87687174426122e-05
Diaphorobacter_ruginosibacter	Fusarium_fujikuroi	0.130767021659629	0.000143641149885521
Diaphorobacter_ruginosibacter	Fusarium_mangiferae	0.0794759866638037	0.0139716866723583
Diaphorobacter_ruginosibacter	Fusarium_musae	0.0806857430429205	0.0128191324328957
Diaphorobacter_ruginosibacter	Fusarium_subglutinans	0.0777028888147283	0.0158215177495584
Diaphorobacter_ruginosibacter	Fusarium_odoratissimum	0.0237160973025542	0.256242139103066
Diaphorobacter_ruginosibacter	Fusarium_redolens	0.0804247743606293	0.013060568402143
Diaphorobacter_ruginosibacter	Fusarium_tjaetaba	0.0335552610088291	0.17700583545967
Diaphorobacter_ruginosibacter	Fusarium_verticillioides	0.030281494122772	0.201474241473133
Diaphorobacter_ruginosibacter	Penicillium_oxalicum	0.13321072007658	0.00010999507595455
Diaphorobacter_ruginosibacter	Calonectria_ilicicola	0.157072901986894	6.37253598489984e-06
Diaphorobacter_ruginosibacter	Fusarium_graminearum	0.144142048129422	3.15156313559495e-05
Diaphorobacter_ruginosibacter	Devosia_sp.	0.185093851699375	1.26353326135309e-07
Diaphorobacter_ruginosibacter	Fusarium_solani_melongenae	0.128299491471413	0.000187201843720564
Diaphorobacter_ruginosibacter	Sphingomonas_sanguinis	0.225453832645488	1.42318712370582e-10
Diaphorobacter_ruginosibacter	Agrobacterium_larrymoorei	0.0872393551314462	0.00789835827741336
Diaphorobacter_ruginosibacter	Agrobacterium_tumefaciens	0.0206805038213687	0.2839590775211
Diaphorobacter_ruginosibacter	Erythrobacter_sp.	0.165706893884485	2.03649954411134e-06
Diaphorobacter_ruginosibacter	Sphingomonas_paucimobilis	0.141598157160887	4.25039904234925e-05
Diaphorobacter_ruginosibacter	Acinetobacter_indicus	0.16649219918401	1.83038404288904e-06
Diaphorobacter_ruginosibacter	Azospirillum_sp.	0.219657999425696	4.1090975066993e-10
Diaphorobacter_ruginosibacter	Klebsiella_oxytoca	0.378592418294809	0
Diaphorobacter_ruginosibacter	Streptomyces_sp.	0.098075173321913	0.00331642367035601
Diaphorobacter_ruginosibacter	Methylobacterium_sp.	0.0973083443044609	0.00353627158770475
Diaphorobacter_ruginosibacter	Sinorhizobium_sp.	0.151828739705748	1.23798462091651e-05
Diaphorobacter_ruginosibacter	Achromobacter_denitrificans	0.0266735361913951	0.230659019718603
Diaphorobacter_ruginosibacter	Rhizobacter_sp.	0.0527529063206734	0.0724612842881075
Diaphorobacter_ruginosibacter	Pseudomonas_brassicacearum	0.02121451073897	0.278981163130093
Diaphorobacter_ruginosibacter	Pseudomonas_tolaasii	0.0927709225145487	0.00512529517889249
Diaphorobacter_ruginosibacter	Pseudomonas_oryzae	0.148665670980504	1.828656970293e-05
Diaphorobacter_ruginosibacter	Rhizobium_phaseoli	0.0242018455401901	0.251941292968806
Diaphorobacter_ruginosibacter	Aureimonas_sp.	0.0462897240957547	0.100465693545816
Diaphorobacter_ruginosibacter	Burkholderia_gladioli	0.179698106565168	2.8243633265479e-07
Diaphorobacter_ruginosibacter	Mycobacterium_sp.	0.038863069282898	0.141512820984902
Diaphorobacter_ruginosibacter	Dokdonella_koreensis	0.0124105319999269	0.365908225067358
Diaphorobacter_ruginosibacter	Xanthomonas_campestris	0.0512799621828917	0.0782492526604079
Diaphorobacter_ruginosibacter	Comamonas_sp.	0.15627338347906	7.06138927419886e-06
Diaphorobacter_ruginosibacter	Methylogaea_oryzae	0.103124013569727	0.00215034642551015
Diaphorobacter_ruginosibacter	Pseudomonas_fulva	0.0786773821713003	0.0147804629469425
Diaphorobacter_ruginosibacter	Pseudomonas_mendocina	0.264448002859393	5.21804821573824e-14
Diaphorobacter_ruginosibacter	Rhizobium_sp.	0.172318347576718	8.16614734278076e-07
Diaphorobacter_ruginosibacter	Zobellella_denitrificans	0.209067627658383	2.64632560309508e-09
Diaphorobacter_ruginosibacter	Massilia_sp.	0.00839119104000607	0.40838029580905
Diaphorobacter_ruginosibacter	Massilia_violaceinigra	-0.0378012164625834	0.148197928558068
Diaphorobacter_ruginosibacter	Variovorax_paradoxus	-0.0121275783854964	0.368851748794247
Diaphorobacter_ruginosibacter	Acinetobacter_baumannii	-0.0682181890700218	0.0296519315319573
Diaphorobacter_ruginosibacter	Acinetobacter_pittii	-0.05780809603165	0.0550643915478207
Diaphorobacter_ruginosibacter	Acinetobacter_towneri	-0.0916742238706105	0.0055938441218442
Diaphorobacter_ruginosibacter	Acinetobacter_haemolyticus	-0.169199476482348	1.26222164937788e-06
Diaphorobacter_ruginosibacter	Christensenella_sp.	-0.119450736323274	0.000465979009696769
Diaphorobacter_ruginosibacter	Massilia_oculi	-0.0377050066401259	0.148813888407494
Diaphorobacter_ruginosibacter	Acinetobacter_lwoffii	-0.0663254167919924	0.0333648781786443
Diaphorobacter_ruginosibacter	Acinetobacter_johnsonii	-0.0785507150172073	0.014912367265441
Diaphorobacter_ruginosibacter	Acinetobacter_ursingii	-0.0689746948395069	0.0282669217724914
Diaphorobacter_ruginosibacter	Arthrobacter_crystallopoietes	-0.135359062063157	8.66640522982637e-05
Diaphorobacter_ruginosibacter	Roseomonas_sp.	-0.120758294199929	0.000408746962292928
Diaphorobacter_ruginosibacter	Massilia_forsythiae	-0.0271688620907	0.226517957799818
Diaphorobacter_ruginosibacter	Devosia_beringensis	-0.116447039539585	0.000626611006596056
Diaphorobacter_ruginosibacter	Massilia_putida	-0.0212997663420071	0.278190365045957
Diaphorobacter_ruginosibacter	Aquincola_tertiaricarbonis	0.00206124405617425	0.477305246485571
Diaphorobacter_ruginosibacter	Acinetobacter_sp.	-0.033463784876578	0.177663004898978
Diaphorobacter_ruginosibacter	Janthinobacterium_agaricidamnosum	0.00585676616895225	0.435760560048066
Diaphorobacter_ruginosibacter	Paludibacterium_sp.	0.0402834206849942	0.13289412849706
Diaphorobacter_ruginosibacter	Stenotrophomonas_sp.	0.00595417510588636	0.434701634026126
Diaphorobacter_ruginosibacter	Stenotrophomonas_maltophilia	-0.00173292222142152	0.480917128891386
Diaphorobacter_ruginosibacter	Sphingobium_sp.	0.00255540059513315	0.47187260899283
Diaphorobacter_ruginosibacter	Sphingobium_yanoikuyae	0.0274543360271856	0.224150474754441
Diaphorobacter_ruginosibacter	Polaromonas_sp.	0.0590093774981323	0.0514587513455881
Diaphorobacter_ruginosibacter	Xanthomonas_translucens	-0.0279855174820394	0.219782842366458
Diaphorobacter_ruginosibacter	Delftia_acidovorans	-0.0590360862689787	0.0513807676885929
Diaphorobacter_ruginosibacter	Paenibacillus_sp.	-0.00171260458436429	0.48114069850861
Diaphorobacter_ruginosibacter	Delftia_tsuruhatensis	-0.0289116382942256	0.212285637901021
Diaphorobacter_ruginosibacter	Delftia_lacustris	-0.0631272301544548	0.0405012783422775
Diaphorobacter_ruginosibacter	Paenibacillus_glucanolyticus	-0.0654577670146272	0.0351903469367078
Diaphorobacter_ruginosibacter	Arthrobacter_sp.	0.0875258927141372	0.00772752237389929
Diaphorobacter_ruginosibacter	Curtobacterium_sp.	0.075105929797761	0.0189070337070397
Diaphorobacter_ruginosibacter	Stutzerimonas_balearica	0.125104513086903	0.000261982571718056
Diaphorobacter_ruginosibacter	Pseudomonas_asturiensis	0.19807422320765	1.65374740568325e-08
Diaphorobacter_ruginosibacter	Pseudomonas_viridiflava	0.101633177638151	0.00244854050788346
Diaphorobacter_ruginosibacter	Enterobacter_kobei	0.214399445309192	1.04862751815205e-09
Diaphorobacter_ruginosibacter	Paenibacillus_bovis	0.0136469521815413	0.353140171879832
Diaphorobacter_ruginosibacter	Rhodococcus_erythropolis	0.110337614336195	0.00112105816095509
Diaphorobacter_ruginosibacter	Pseudomonas_brenneri	0.0260177311624242	0.23620609475553
Diaphorobacter_ruginosibacter	Pseudomonas_monteilii	0.0182575683387951	0.307061943605037
Diaphorobacter_ruginosibacter	Comamonas_testosteroni	0.134322346701089	9.7273075356008e-05
Diaphorobacter_ruginosibacter	Herbaspirillum_robiniae	0.078265108870524	0.0152134929864378
Diaphorobacter_ruginosibacter	Synechococcus_sp.	0.230830275324691	5.18460829823653e-11
Diaphorobacter_ruginosibacter	Tsuneonella_amylolytica	0.320586622980951	0
Diaphorobacter_ruginosibacter	Lysobacter_antibioticus	0.347518355746389	0
Diaphorobacter_ruginosibacter	Neoasaia_chiangmaiensis	0.306299603094891	0
Diaphorobacter_ruginosibacter	Comamonas_fluminis	0.162352382361043	3.19469646881121e-06
Diaphorobacter_ruginosibacter	Chitinimonas_koreensis	0.397982445010697	0
Diaphorobacter_ruginosibacter	Klebsiella_quasipneumoniae	0.437761770835293	0
Diaphorobacter_ruginosibacter	Ectothiorhodospira_sp.	0.228118877578899	8.6547657929259e-11
Diaphorobacter_ruginosibacter	Thiomicrospira_microaerophila	0.198290348483297	1.59679650613143e-08
Diaphorobacter_ruginosibacter	Alkalilimnicola_ehrlichii	0.027596166862377	0.22297948276328
Diaphorobacter_ruginosibacter	Dyella_telluris	0.304093200458297	0
Diaphorobacter_ruginosibacter	Cupriavidus_oxalaticus	0.1374795734067	6.82556536096834e-05
Diaphorobacter_ruginosibacter	Skermanella_sp.	0.122416588154169	0.000345521395931914
Diaphorobacter_ruginosibacter	Pantoea_dispersa	0.0377147553071685	0.148751397320346
Diaphorobacter_ruginosibacter	Pantoea_stewartii	0.0782925348850594	0.0151843521541426
Diaphorobacter_ruginosibacter	Pantoea_ananatis	0.0104365583080265	0.386598062268172
Diaphorobacter_ruginosibacter	Herbaspirillum_huttiense	-0.0100847169524441	0.390321781297297
Diaphorobacter_ruginosibacter	Herbaspirillum_seropedicae	0.00382943736438512	0.457892657363012
Diaphorobacter_ruginosibacter	Exiguobacterium_acetylicum	0.0174316569007175	0.315121807810434
Diaphorobacter_ruginosibacter	Exiguobacterium_sp.	-0.000953324946944889	0.489499235087822
Diaphorobacter_ruginosibacter	Duffyella_gerundensis	-0.0448122427552724	0.107850503096389
Diaphorobacter_ruginosibacter	Pantoea_sp.	0.0608526184437403	0.0462934445756399
Diaphorobacter_ruginosibacter	Pantoea_agglomerans	-0.000924774544366125	0.489813645226898
Diaphorobacter_ruginosibacter	Pantoea_vagans	0.00360276347179112	0.460376641583579
Diaphorobacter_ruginosibacter	Pantoea_eucalypti	0.000239272009940672	0.497364161599615
Diaphorobacter_ruginosibacter	Pantoea_jilinensis	0.00322354342252584	0.464535692763702
Diaphorobacter_ruginosibacter	Kosakonia_cowanii	0	0.5
Diaphorobacter_ruginosibacter	Kosakonia_sp.	0.0102635641383669	0.388427670372703
Diaphorobacter_ruginosibacter	Klebsiella_michiganensis	-0.0372905236436862	0.151487015643698
Diaphorobacter_ruginosibacter	Salmonella_enterica	-4.98271897275693e-05	0.49945109612937
Diaphorobacter_ruginosibacter	Enterobacter_hormaechei	0.0213401082197087	0.277816549983888
Diaphorobacter_ruginosibacter	Pantoea_deleyi	-0.0691767324171755	0.0279062615028256
Diaphorobacter_ruginosibacter	Escherichia_coli	-0.0383661190826772	0.144615656716413
Diaphorobacter_ruginosibacter	Klebsiella_pneumoniae	-0.00775834535646047	0.415180903402356
Diaphorobacter_ruginosibacter	Enterobacter_asburiae	-0.0546664126714103	0.0654381168880751
Diaphorobacter_ruginosibacter	Enterobacter_cloacae	-0.028067358137891	0.219114270541097
Diaphorobacter_ruginosibacter	Enterobacter_sp.	-0.0455881758047834	0.103924957834714
Diaphorobacter_ruginosibacter	Acidovorax_sp.	-0.019952656338049	0.290811475293923
Diaphorobacter_ruginosibacter	Pseudomonas_agarici	0.0330350172922577	0.180763734870203
Diaphorobacter_ruginosibacter	Cavenderia_fasciculata	-0.107052020887404	0.00151541305080836
Diaphorobacter_ruginosibacter	Curtobacterium_flaccumfaciens	-0.109857236555798	0.00117214908469617
Diaphorobacter_ruginosibacter	Curtobacterium_luteum	-0.0126302972412899	0.363627453166377
Diaphorobacter_ruginosibacter	Ralstonia_insidiosa	0.0105373433518055	0.38553330271484
Diaphorobacter_ruginosibacter	Ralstonia_pickettii	0.019373349873508	0.296319957371563
Diaphorobacter_ruginosibacter	Hymenobacter_sp.	-0.0347812843878335	0.168346385750281
Diaphorobacter_ruginosibacter	Pseudarthrobacter_sp.	0.100314858528502	0.00274279906700503
Diaphorobacter_ruginosibacter	Ralstonia_solanacearum	0.00701713570625562	0.423178224303257
Diaphorobacter_ruginosibacter	Variovorax_sp.	0.00855188672565976	0.406657736960293
Diaphorobacter_ruginosibacter	Cupriavidus_sp.	-0.0756952246633438	0.0181653541266754
Diaphorobacter_ruginosibacter	Pseudomonas_entomophila	0.114215440401687	0.000777449418807974
Diaphorobacter_ruginosibacter	Moesziomyces_antarcticus	-0.0237269479666489	0.25614565121865
Diaphorobacter_ruginosibacter	Priestia_megaterium	-0.0284266406848133	0.216193067322808
Diaphorobacter_ruginosibacter	Achromobacter_xylosoxidans	-0.000914912412894875	0.48992225302368
Diaphorobacter_ruginosibacter	Stenotrophomonas_rhizophila	0.0373325192132099	0.151214731828679
Diaphorobacter_ruginosibacter	Bradyrhizobium_sp.	0	0.5
Diaphorobacter_ruginosibacter	Ocypus_olens	0.00295217920929869	0.467514250101024
Diaphorobacter_ruginosibacter	Thecophora_atra	-0.000983057378308061	0.489171814830273
Diaphorobacter_ruginosibacter	Pseudomonas_atacamensis	-0.0665055016693052	0.0329959173827258
Diaphorobacter_ruginosibacter	Pseudomonas_koreensis	-0.0175310673426921	0.314146920458667
Diaphorobacter_ruginosibacter	Rhodococcus_sp.	-0.118418971031886	0.000516275456887269
Diaphorobacter_ruginosibacter	Pseudomonas_orientalis	-0.0587070315808629	0.0523480998425878
Diaphorobacter_ruginosibacter	Xanthomonas_arboricola	0.00683412146607421	0.425157873440066
Diaphorobacter_ruginosibacter	Pseudomonas_synxantha	-0.0028535068934521	0.468597759661994
Diaphorobacter_ruginosibacter	Pseudomonas_arsenicoxydans	0.00392258878902807	0.456872336456065
Diaphorobacter_ruginosibacter	Pseudomonas_protegens	-0.0114796489652289	0.375620796728225
Diaphorobacter_ruginosibacter	Pseudomonas_rhizosphaerae	-0.000161895398652412	0.498216541129215
Diaphorobacter_ruginosibacter	Colletotrichum_higginsianum	0.0201670786513295	0.288784771609989
Diaphorobacter_ruginosibacter	Fusarium_oxysporum	0.00407432052907486	0.455210974740977
Diaphorobacter_ruginosibacter	Fusarium_coffeatum	0.0598791726681094	0.0489670101494131
Diaphorobacter_ruginosibacter	Neofusicoccum_parvum	0.034079171495932	0.173271623227721
Diaphorobacter_ruginosibacter	Sweet_potato_leaf_curl_virus	0.087852023357968	0.00753703769521874
Diaphorobacter_ruginosibacter	Rhizobium_leguminosarum	-0.00671400773490194	0.426458160942392
Diaphorobacter_ruginosibacter	Sweet_potato_leaf_curl_South_Carolina_virus	0.115313437472012	0.000699493368689352
Diaphorobacter_ruginosibacter	Mesorhizobium_sp.	0.0596353324067965	0.0496556435703315
Diaphorobacter_ruginosibacter	Novosphingobium_sp.	0.066513581786786	0.0329794416842333
Diaphorobacter_ruginosibacter	Sphingopyxis_sp.	0.0918365903136508	0.0055221641276475
Diaphorobacter_ruginosibacter	Microbacterium_sp.	0.0192918242887368	0.297098981114764
Diaphorobacter_ruginosibacter	Microbacterium_testaceum	0.0681089498203677	0.0298564949003326
Diaphorobacter_ruginosibacter	Methylobacterium_aquaticum	0.132123065374033	0.000123938316756167
Diaphorobacter_ruginosibacter	Methylobacterium_oryzae	0.0669975384024971	0.0320049045439685
Diaphorobacter_ruginosibacter	Roseovarius_indicus	0.153876597487418	9.5766240784112e-06
Diaphorobacter_ruginosibacter	Ipomea_begomovirus_satellite_2	-0.0016725434055147	0.481581537836909
Diaphorobacter_ruginosibacter	Microvirga_sp.	-0.0180932668528988	0.308658090655881
Diaphorobacter_ruginosibacter	Altererythrobacter_sp.	0.0409108785265652	0.129204016048483
Diaphorobacter_ruginosibacter	Sphingomonas_taxi	0.0564273384005893	0.0594516295316987
Diaphorobacter_ruginosibacter	Sphingomonas_melonis	0.00191549146737824	0.478908464894951
Diaphorobacter_ruginosibacter	Brevundimonas_sp.	-0.00110838855732709	0.487791722190875
Diaphorobacter_ruginosibacter	Brevundimonas_diminuta	0.00855100055917168	0.406667231211503
Diaphorobacter_ruginosibacter	Bosea_sp.	0.0435741025580717	0.114333221010724
Diaphorobacter_ruginosibacter	Methylorubrum_populi	0.0485913095592458	0.0897064906982411
Diaphorobacter_ruginosibacter	Halomonas_sp.	0.137967838194914	6.45725895263016e-05
Diaphorobacter_ruginosibacter	Pseudomonas_chlororaphis	0.0517275747612238	0.0764544910067737
Diaphorobacter_ruginosibacter	Erwinia_sp.	0.00699010267422717	0.423470517702804
Diaphorobacter_ruginosibacter	Acidovorax_avenae	-0.0318081901809817	0.189821365550903
Diaphorobacter_ruginosibacter	Lysobacter_sp.	-0.0229910773770658	0.262731859168212
Diaphorobacter_ruginosibacter	Alcanivorax_sp.	0.0988612819542526	0.00310385653414813
Diaphorobacter_ruginosibacter	Pseudomonas_argentinensis	0.0326448565498226	0.18361450583582
Diaphorobacter_ruginosibacter	Hydrogenophaga_sp.	-0.00841646955533015	0.408109207636401
Diaphorobacter_ruginosibacter	Pseudomonas_denitrificans	0.003262307214282	0.464110370216296
Diaphorobacter_ruginosibacter	Marinobacter_sp.	-0.170600048639899	1.03903553461518e-06
Diaphorobacter_ruginosibacter	Pseudomonas_knackmussii	-0.00180569218604476	0.480116438119531
Diaphorobacter_ruginosibacter	Burkholderia_sp.	-0.00894718851398313	0.402428074010265
Diaphorobacter_ruginosibacter	Pseudomonas_parafulva	0.00279078609723249	0.46928661085123
Diaphorobacter_ruginosibacter	Pseudomonas_fluorescens	0.00167845551394707	0.481516478666265
Diaphorobacter_ruginosibacter	Pseudomonas_iranensis	-0.00924820594529541	0.399214838207632
Diaphorobacter_ruginosibacter	Pseudomonas_rhodesiae	0.0214427526073109	0.276866533838486
Diaphorobacter_ruginosibacter	Serratia_marcescens	-0.000898471902675446	0.490103307586654
Diaphorobacter_ruginosibacter	Didymella_exigua	0.00197429215213818	0.478261639146414
Diaphorobacter_ruginosibacter	Boeremia_exigua	0.000680551823352249	0.492503376029196
Diaphorobacter_ruginosibacter	Macroventuria_anomochaeta	0.0125718034310386	0.364234047725102
Diaphorobacter_ruginosibacter	Alternaria_rosae	0.0285530521063941	0.21517063661519
Diaphorobacter_ruginosibacter	Stagonosporopsis_rhizophila	0.000872704486938769	0.490387080731093
Diaphorobacter_ruginosibacter	Moraxella_osloensis	-0.0030356639768645	0.466597700535116
Diaphorobacter_ruginosibacter	Serratia_ureilytica	-0.0431340854517535	0.116702466646041
Diaphorobacter_ruginosibacter	Alcaligenes_faecalis	-0.017262409780769	0.316784519167986
Diaphorobacter_ruginosibacter	Citrobacter_freundii	-0.00196148341650226	0.478402534397278
Diaphorobacter_ruginosibacter	Phytobacter_ursingii	-0.00355328004131006	0.460919109717321
Diaphorobacter_ruginosibacter	Hydrogenophilus_thermoluteolus	-0.0382076097937567	0.145614899770714
Diaphorobacter_ruginosibacter	Serratia_sp.	-0.0503556586183054	0.0820560230693585
Diaphorobacter_ruginosibacter	Alternaria_alternata	-0.10348892940448	0.00208255378522077
Diaphorobacter_ruginosibacter	Filobasidium_floriforme	-0.0109670869907985	0.381002954289727
Diaphorobacter_ruginosibacter	Plenodomus_biglobosus	-0.00580763738736745	0.436294810656543
Diaphorobacter_ruginosibacter	Cladosporium_sp.	-0.0732244544145078	0.0214493400320487
Diaphorobacter_ruginosibacter	Cercospora_kikuchii	-0.159099242429559	4.90171892981999e-06
Diaphorobacter_ruginosibacter	Bipolaris_sorokiniana	-0.139578962632865	5.37021337621872e-05
Diaphorobacter_ruginosibacter	Botrytis_cinerea	-0.174123598587868	6.32404412321266e-07
Diaphorobacter_ruginosibacter	Alternaria_atra	-0.102490707625481	0.00227275505073307
Diaphorobacter_ruginosibacter	Pyrenophora_tritici_repentis	-0.0638217684292006	0.038854615219117
Diaphorobacter_ruginosibacter	Alternaria_arborescens	-0.0549999376292709	0.0642697980355767
Diaphorobacter_ruginosibacter	Alternaria_burnsii	-0.0446389022292411	0.108741833921885
Diaphorobacter_ruginosibacter	Cercospora_beticola	-0.0602265936411375	0.0479990308089661
Diaphorobacter_ruginosibacter	Cercospora_sp.	-0.0171504918120537	0.317886054729665
Diaphorobacter_ruginosibacter	Sporobolomyces_sp.	-0.0723938782489404	0.0226602010701438
Diaphorobacter_ruginosibacter	Alternaria_solani	-0.064705720477602	0.0368380208216944
Diaphorobacter_ruginosibacter	Exserohilum_turcicum	-0.0574018642034293	0.0563278010610962
Diaphorobacter_ruginosibacter	Pyrenophora_teres	-0.104954986010774	0.00182926882436133
Diaphorobacter_ruginosibacter	Parastagonospora_nodorum	-0.083404356995334	0.0105246466094809
Diaphorobacter_ruginosibacter	Stemphylium_lycopersici	-0.106442814690737	0.00160111859822078
Diaphorobacter_ruginosibacter	Acinetobacter_radioresistens	-0.0192218534416688	0.297768337077487
Diaphorobacter_ruginosibacter	Bacillus_sp.	-0.125424298208372	0.000253404405703122
Diaphorobacter_ruginosibacter	Staphylococcus_capitis	-0.0556618712943138	0.0619990701331532
Diaphorobacter_ruginosibacter	Human_immunodeficiency_virus_1	-0.0803334785472434	0.0131459522639334
Diaphorobacter_ruginosibacter	Oppiella_nova	-0.0607863965573618	0.04647153479593
Diaphorobacter_ruginosibacter	Malassezia_restricta	-0.134752293634407	9.27334279836654e-05
Diaphorobacter_ruginosibacter	Cutibacterium_acnes	-0.119232194508313	0.000476238120099682
Diaphorobacter_ruginosibacter	Naegleria_fowleri	-0.11775045371822	0.000551492652498506
Diaphorobacter_ruginosibacter	Cutibacterium_granulosum	-0.135810411597396	8.23933268406931e-05
Diaphorobacter_ruginosibacter	Staphylococcus_haemolyticus	-0.164701443964707	2.33294621029375e-06
Diaphorobacter_ruginosibacter	Malassezia_globosa	-0.0990637318663472	0.00305113416425251
Diaphorobacter_ruginosibacter	Staphylococcus_epidermidis	-0.0872046912955651	0.00791924826508755
Diaphorobacter_ruginosibacter	Corynebacterium_kefirresidentii	-0.0371123023660762	0.152646154851944
Diaphorobacter_ruginosibacter	Corynebacterium_singulare	-0.109711927660973	0.0011880175550803
Diaphorobacter_ruginosibacter	Corynebacterium_tuberculostearicum	-0.0221905056642837	0.269994080882204
Diaphorobacter_ruginosibacter	Pseudomicrostroma_glucosiphilum	-0.118066463998651	0.000534577861787593
Diaphorobacter_ruginosibacter	Sympodiomycopsis_paphiopedili	-0.0863438786600119	0.00845380143983442
Diaphorobacter_ruginosibacter	Diaporthe_batatas	-0.0941215680400709	0.0045963745938143
Diaphorobacter_ruginosibacter	Trypanosoma_conorhini	-0.0877082367431248	0.00762050510962508
Diaphorobacter_ruginosibacter	Corynebacterium_aquilae	-0.0175189595998351	0.314265588324706
Diaphorobacter_ruginosibacter	Sweet_potato_symptomless_virus_1	-0.0716628341706522	0.0237730542013396
Diaphorobacter_ruginosibacter	Sweet_potato_badnavirus_A	-0.0771124004837322	0.0164823896056916
Diaphorobacter_ruginosibacter	Sweet_potato_badnavirus_B	-0.105907571062637	0.00168003209847507
Diaphorobacter_ruginosibacter	Sweet_potato_pakakuy_virus	-0.0421152304631884	0.122321222618354
Diaphorobacter_ruginosibacter	Cerceris_rybyensis	-0.0170577593073187	0.318799980805295
Diaphorobacter_ruginosibacter	Microcoleus_vaginatus	-0.0182806119201426	0.306838371644342
Diaphorobacter_ruginosibacter	Erysiphe_pisi	-0.0523370902914231	0.0740610415234984
Diaphorobacter_ruginosibacter	Sweet_potato_badnavirus_C	-0.0810209946749429	0.0125146351237549
Diaphorobacter_ruginosibacter	Prevotella_melaninogenica	-0.132064271467939	0.000124737273848149
Diaphorobacter_ruginosibacter	Limnohabitans_sp.	-0.11527539764069	0.000702069188370139
Diaphorobacter_ruginosibacter	Schaalia_odontolytica	-0.0901898338368259	0.00628835134294906
Diaphorobacter_ruginosibacter	Veillonella_parvula	-0.130231355321444	0.000152202397557396
Diaphorobacter_ruginosibacter	Staphylococcus_hominis	-0.150633322033522	1.4359621692577e-05
Diaphorobacter_ruginosibacter	Lactobacillus_crispatus	-0.155177321781186	8.12167919705248e-06
Diaphorobacter_ruginosibacter	Peronospora_effusa	-0.121517880305864	0.00037856237814087
Diaphorobacter_ruginosibacter	Acinetobacter_junii	-0.103070495056993	0.00216045508674837
Diaphorobacter_ruginosibacter	Rothia_mucilaginosa	-0.117852659064632	0.000545968705416537
Diaphorobacter_ruginosibacter	Bemisia_tabaci	-5.18997058731596e-05	0.499428264992822
Diaphorobacter_ruginosibacter	Rickettsia_endosymbiont_of_Bemisia_tabaci	-0.010262463641779	0.388439317323154
Diaphorobacter_ruginosibacter	Candidatus_Hamiltonella_defensa	-0.01247513562486	0.3652372593133
Diaphorobacter_ruginosibacter	Candidatus_Portiera_aleyrodidarum	-0.00600452396432094	0.434154477682792
Diaphorobacter_ruginosibacter	Albugo_laibachii	-0.0862446985284857	0.00851737695194526
Diaphorobacter_ruginosibacter	Aureobasidium_namibiae	-0.0011980460328298	0.486804541469118
Diaphorobacter_ruginosibacter	Aspergillus_terreus	-0.046454841314594	0.0996638486898159
Diaphorobacter_ruginosibacter	Schizosaccharomyces_cryophilus	-0.0267004056773503	0.230433305971859
Diaphorobacter_ruginosibacter	Aureobasidium_melanogenum	0.0037686179280062	0.458558984322052
Diaphorobacter_ruginosibacter	Metarhizium_album	0.00460860707866562	0.449367304394753
Diaphorobacter_ruginosibacter	Aspergillus_wentii	-0.00692655395949382	0.424157800505587
Diaphorobacter_ruginosibacter	Colletotrichum_lupini	0.0117894015982851	0.372379835227182
Diaphorobacter_ruginosibacter	Nemoura_dubitans	-0.00851919501005849	0.407008027171289
Diaphorobacter_ruginosibacter	Tetranychus_urticae	-0.0011207822824828	0.487655255517096
Diaphorobacter_ruginosibacter	Aureobasidium_pullulans	-0.0232322281773991	0.260564019524279
Diaphorobacter_ruginosibacter	Cladosporium_cladosporioides	-0.0231653036222905	0.261164719156784
Diaphorobacter_ruginosibacter	Aspergillus_melleus	-0.016652974833407	0.322802170094299
Diaphorobacter_ruginosibacter	Babesia_bovis	-0.0839675064750016	0.0100967814729023
Diaphorobacter_ruginosibacter	Zymoseptoria_tritici	-0.0242489856615453	0.251525944693576
Verminephrobacter_eiseniae	Actinoplanes_sp.	0.301605991308584	0
Verminephrobacter_eiseniae	Pseudomonas_granadensis	0.338261320044995	0
Verminephrobacter_eiseniae	Diaphorobacter_ruginosibacter	0.362812901331222	0
Verminephrobacter_eiseniae	Verminephrobacter_eiseniae	1	1
Verminephrobacter_eiseniae	Pseudomonas_alcaligenes	0.395622230584012	0
Verminephrobacter_eiseniae	Pseudomonas_syringae	0.476338476876497	0
Verminephrobacter_eiseniae	Spiribacter_sp.	0.303537887685313	0
Verminephrobacter_eiseniae	Sphingomonas_sp.	0.299938616149971	0
Verminephrobacter_eiseniae	Stutzerimonas_stutzeri	0.277366310982718	2.77555756156289e-15
Verminephrobacter_eiseniae	Pseudomonas_oryzihabitans	0.336583987011868	0
Verminephrobacter_eiseniae	Pseudomonas_psychrotolerans	0.268227942858059	2.25375273998907e-14
Verminephrobacter_eiseniae	Pseudomonas_putida	0.249600143873395	1.24866783579591e-12
Verminephrobacter_eiseniae	Pseudomonas_aeruginosa	0.302374835814768	0
Verminephrobacter_eiseniae	Pseudomonas_sp.	0.207674361353218	3.35707395215934e-09
Verminephrobacter_eiseniae	Fusarium_flagelliforme	0.102947880308178	0.0021837770537434
Verminephrobacter_eiseniae	Fusarium_denticulatum	0.150192651617266	1.51624887219093e-05
Verminephrobacter_eiseniae	Fusarium_proliferatum	0.0688155974687038	0.0285536464833983
Verminephrobacter_eiseniae	Fusarium_venenatum	0.150458144988319	1.46738272788216e-05
Verminephrobacter_eiseniae	Fusarium_fujikuroi	0.128492958881789	0.000183384944785203
Verminephrobacter_eiseniae	Fusarium_mangiferae	0.0804345120686789	0.0130514895678502
Verminephrobacter_eiseniae	Fusarium_musae	0.0858307825089271	0.00878724309865642
Verminephrobacter_eiseniae	Fusarium_subglutinans	0.0612700326536834	0.0451834482591246
Verminephrobacter_eiseniae	Fusarium_odoratissimum	0.0358628639265933	0.160936932875511
Verminephrobacter_eiseniae	Fusarium_redolens	0.0445818722922124	0.109036239041259
Verminephrobacter_eiseniae	Fusarium_tjaetaba	0.0399426347893777	0.134928372511762
Verminephrobacter_eiseniae	Fusarium_verticillioides	0.0525444477620211	0.0732599469105712
Verminephrobacter_eiseniae	Penicillium_oxalicum	0.119559666531932	0.000460942119625107
Verminephrobacter_eiseniae	Calonectria_ilicicola	0.146661872109795	2.33184718931856e-05
Verminephrobacter_eiseniae	Fusarium_graminearum	0.102778500011131	0.00221636873470565
Verminephrobacter_eiseniae	Devosia_sp.	0.153685764022283	9.80987647847265e-06
Verminephrobacter_eiseniae	Fusarium_solani_melongenae	0.151851742342895	1.23444212987156e-05
Verminephrobacter_eiseniae	Sphingomonas_sanguinis	0.181642548988714	2.11946160511012e-07
Verminephrobacter_eiseniae	Agrobacterium_larrymoorei	0.124958345370288	0.000265992758265554
Verminephrobacter_eiseniae	Agrobacterium_tumefaciens	0.113263244963566	0.000851436170578701
Verminephrobacter_eiseniae	Erythrobacter_sp.	0.172374052333079	8.10230319503447e-07
Verminephrobacter_eiseniae	Sphingomonas_paucimobilis	0.0883212251663131	0.00727023195751486
Verminephrobacter_eiseniae	Acinetobacter_indicus	0.104319615660028	0.00193539307823309
Verminephrobacter_eiseniae	Azospirillum_sp.	0.21500399680206	9.42693700878294e-10
Verminephrobacter_eiseniae	Klebsiella_oxytoca	0.323462936039597	0
Verminephrobacter_eiseniae	Streptomyces_sp.	0.0890524808741444	0.00687097252517532
Verminephrobacter_eiseniae	Methylobacterium_sp.	0.310997117590831	0
Verminephrobacter_eiseniae	Sinorhizobium_sp.	0.236393017899127	1.77559078551326e-11
Verminephrobacter_eiseniae	Achromobacter_denitrificans	0.0302572897709806	0.201662366659064
Verminephrobacter_eiseniae	Rhizobacter_sp.	0.0844283841014333	0.00975797063103645
Verminephrobacter_eiseniae	Pseudomonas_brassicacearum	0.121883711304297	0.00036477421787362
Verminephrobacter_eiseniae	Pseudomonas_tolaasii	0.0203461814473636	0.287097008988152
Verminephrobacter_eiseniae	Pseudomonas_oryzae	0.0876623764176514	0.00764729711073742
Verminephrobacter_eiseniae	Rhizobium_phaseoli	0.125208755866149	0.000259157049144365
Verminephrobacter_eiseniae	Aureimonas_sp.	0.139712692939208	5.28819462898289e-05
Verminephrobacter_eiseniae	Burkholderia_gladioli	0.222556974291944	2.4266366693837e-10
Verminephrobacter_eiseniae	Mycobacterium_sp.	0.101096817208562	0.00256463720929534
Verminephrobacter_eiseniae	Dokdonella_koreensis	0.0902527328040758	0.00625744397606975
Verminephrobacter_eiseniae	Xanthomonas_campestris	0.0603688850824601	0.047607019081102
Verminephrobacter_eiseniae	Comamonas_sp.	0.0945415820193137	0.00444210980857385
Verminephrobacter_eiseniae	Methylogaea_oryzae	0.133136697088066	0.000110895333117145
Verminephrobacter_eiseniae	Pseudomonas_fulva	0.0487469573419792	0.0890110084354445
Verminephrobacter_eiseniae	Pseudomonas_mendocina	0.195666588816166	2.43706872460336e-08
Verminephrobacter_eiseniae	Rhizobium_sp.	0.162232447143759	3.24600247569862e-06
Verminephrobacter_eiseniae	Zobellella_denitrificans	0.199797313551241	1.24926893274591e-08
Verminephrobacter_eiseniae	Massilia_sp.	0.0017504398836794	0.480724374222993
Verminephrobacter_eiseniae	Massilia_violaceinigra	-0.00181619274594436	0.480000906581647
Verminephrobacter_eiseniae	Variovorax_paradoxus	-0.0109994429384779	0.380662508001216
Verminephrobacter_eiseniae	Acinetobacter_baumannii	-0.0112740807143044	0.37777653225443
Verminephrobacter_eiseniae	Acinetobacter_pittii	-0.025271601119822	0.242605345335717
Verminephrobacter_eiseniae	Acinetobacter_towneri	-0.0447905120638119	0.10796195523872
Verminephrobacter_eiseniae	Acinetobacter_haemolyticus	-0.0707662914663008	0.0252000994080891
Verminephrobacter_eiseniae	Christensenella_sp.	-0.0430969319921126	0.116904096197744
Verminephrobacter_eiseniae	Massilia_oculi	-0.0170401634778714	0.318973521101831
Verminephrobacter_eiseniae	Acinetobacter_lwoffii	-0.0506287782642365	0.0809169555572471
Verminephrobacter_eiseniae	Acinetobacter_johnsonii	-0.0241532394903079	0.252369935421792
Verminephrobacter_eiseniae	Acinetobacter_ursingii	-0.00282245033178286	0.468938836677635
Verminephrobacter_eiseniae	Arthrobacter_crystallopoietes	-0.0819662543724298	0.0116895145194382
Verminephrobacter_eiseniae	Roseomonas_sp.	-0.0371031435578697	0.152705881348981
Verminephrobacter_eiseniae	Massilia_forsythiae	0.00125873470598803	0.486136369462268
Verminephrobacter_eiseniae	Devosia_beringensis	-0.0385215411648141	0.143640361852483
Verminephrobacter_eiseniae	Massilia_putida	0	0.5
Verminephrobacter_eiseniae	Aquincola_tertiaricarbonis	0.201968823871538	8.74177108478591e-09
Verminephrobacter_eiseniae	Acinetobacter_sp.	-0.0470690282446005	0.0967221928836988
Verminephrobacter_eiseniae	Janthinobacterium_agaricidamnosum	-0.00285603871536444	0.468569955074877
Verminephrobacter_eiseniae	Paludibacterium_sp.	0.0408580678660401	0.129511838370448
Verminephrobacter_eiseniae	Stenotrophomonas_sp.	0.00711093615255498	0.422164339551482
Verminephrobacter_eiseniae	Stenotrophomonas_maltophilia	0.0028506171708842	0.468629494917718
Verminephrobacter_eiseniae	Sphingobium_sp.	0.0416223265705419	0.125106436193278
Verminephrobacter_eiseniae	Sphingobium_yanoikuyae	0.00398838034495652	0.45615186853013
Verminephrobacter_eiseniae	Polaromonas_sp.	-0.104301115919065	0.00193856501776794
Verminephrobacter_eiseniae	Xanthomonas_translucens	0.00640235975610393	0.429835584903025
Verminephrobacter_eiseniae	Delftia_acidovorans	-0.0446446587029421	0.108712149060145
Verminephrobacter_eiseniae	Paenibacillus_sp.	0.00281461502204383	0.469024891148873
Verminephrobacter_eiseniae	Delftia_tsuruhatensis	-0.0408605750086688	0.129497213303533
Verminephrobacter_eiseniae	Delftia_lacustris	-0.019208271304745	0.297898346205678
Verminephrobacter_eiseniae	Paenibacillus_glucanolyticus	-0.0456912490108277	0.103411380445564
Verminephrobacter_eiseniae	Arthrobacter_sp.	0.0378751976830817	0.147725441413805
Verminephrobacter_eiseniae	Curtobacterium_sp.	0.0583760555584008	0.0533355820817557
Verminephrobacter_eiseniae	Stutzerimonas_balearica	0.139178249734877	5.6232075352769e-05
Verminephrobacter_eiseniae	Pseudomonas_asturiensis	0.0190678548135779	0.299243933417147
Verminephrobacter_eiseniae	Pseudomonas_viridiflava	0.101752176847225	0.0024234348730372
Verminephrobacter_eiseniae	Enterobacter_kobei	-0.0204444395276528	0.286173065329844
Verminephrobacter_eiseniae	Paenibacillus_bovis	0.0377883904361331	0.148279945557568
Verminephrobacter_eiseniae	Rhodococcus_erythropolis	0.0885052029218191	0.00716790552366176
Verminephrobacter_eiseniae	Pseudomonas_brenneri	0.0881104987368501	0.00738901318127272
Verminephrobacter_eiseniae	Pseudomonas_monteilii	0.0199990503679138	0.290372400156635
Verminephrobacter_eiseniae	Comamonas_testosteroni	0.0198214455460823	0.292054933981265
Verminephrobacter_eiseniae	Herbaspirillum_robiniae	0.0992947107495192	0.00299196647692623
Verminephrobacter_eiseniae	Synechococcus_sp.	0.011919019546923	0.371026291894208
Verminephrobacter_eiseniae	Tsuneonella_amylolytica	0.17529682040645	5.34845187694089e-07
Verminephrobacter_eiseniae	Lysobacter_antibioticus	0.264370356141396	5.3179682879545e-14
Verminephrobacter_eiseniae	Neoasaia_chiangmaiensis	0.279159704515435	1.77635683940025e-15
Verminephrobacter_eiseniae	Comamonas_fluminis	0.194646323033487	2.86810160066153e-08
Verminephrobacter_eiseniae	Chitinimonas_koreensis	0.261493527230352	9.99200722162641e-14
Verminephrobacter_eiseniae	Klebsiella_quasipneumoniae	0.402701261928579	0
Verminephrobacter_eiseniae	Ectothiorhodospira_sp.	0.204154025989206	6.07888361869868e-09
Verminephrobacter_eiseniae	Thiomicrospira_microaerophila	0.230066905923402	5.99313931815004e-11
Verminephrobacter_eiseniae	Alkalilimnicola_ehrlichii	0.251597621048035	8.24451618086641e-13
Verminephrobacter_eiseniae	Dyella_telluris	0.435856829688897	0
Verminephrobacter_eiseniae	Cupriavidus_oxalaticus	0.378319548563665	0
Verminephrobacter_eiseniae	Skermanella_sp.	0.345556586730969	0
Verminephrobacter_eiseniae	Pantoea_dispersa	0.0157182601892256	0.332121888293604
Verminephrobacter_eiseniae	Pantoea_stewartii	0.0109177013525423	0.381522762618201
Verminephrobacter_eiseniae	Pantoea_ananatis	-0.00760679473819215	0.416813330701815
Verminephrobacter_eiseniae	Herbaspirillum_huttiense	-0.00640623653723904	0.429793539019273
Verminephrobacter_eiseniae	Herbaspirillum_seropedicae	-0.000870753014847292	0.490408572234973
Verminephrobacter_eiseniae	Exiguobacterium_acetylicum	0.00441964785781435	0.451432828513019
Verminephrobacter_eiseniae	Exiguobacterium_sp.	-0.00812461529701647	0.411241708703818
Verminephrobacter_eiseniae	Duffyella_gerundensis	-0.0685848089254619	0.0289738609114288
Verminephrobacter_eiseniae	Pantoea_sp.	0.0136287046757126	0.353327453843366
Verminephrobacter_eiseniae	Pantoea_agglomerans	-0.00483795506169904	0.446862132078016
Verminephrobacter_eiseniae	Pantoea_vagans	-0.0353623574800481	0.164338884533806
Verminephrobacter_eiseniae	Pantoea_eucalypti	-0.0459654721616944	0.102053981944615
Verminephrobacter_eiseniae	Pantoea_jilinensis	-0.0251032365415882	0.244062186796221
Verminephrobacter_eiseniae	Kosakonia_cowanii	5.59750084428989e-05	0.499383370877907
Verminephrobacter_eiseniae	Kosakonia_sp.	-0.00099734733400747	0.489014453184419
Verminephrobacter_eiseniae	Klebsiella_michiganensis	-0.0137665674087393	0.351913390399133
Verminephrobacter_eiseniae	Salmonella_enterica	-0.0135036268610065	0.354612133245115
Verminephrobacter_eiseniae	Enterobacter_hormaechei	0.0117497773274327	0.372793929173881
Verminephrobacter_eiseniae	Pantoea_deleyi	-0.0515153682719782	0.077301425490003
Verminephrobacter_eiseniae	Escherichia_coli	0.00272940823256662	0.469960801719165
Verminephrobacter_eiseniae	Klebsiella_pneumoniae	-0.0537549456002178	0.0687148169475948
Verminephrobacter_eiseniae	Enterobacter_asburiae	-0.0239647815891009	0.254035510910664
Verminephrobacter_eiseniae	Enterobacter_cloacae	-0.0254834429004955	0.240778997102151
Verminephrobacter_eiseniae	Enterobacter_sp.	-0.00502626838373454	0.444806758591574
Verminephrobacter_eiseniae	Acidovorax_sp.	-0.0839190197300603	0.0101330148311633
Verminephrobacter_eiseniae	Pseudomonas_agarici	0.00575022322142493	0.436919307571339
Verminephrobacter_eiseniae	Cavenderia_fasciculata	-0.133687772230683	0.000104355506392977
Verminephrobacter_eiseniae	Curtobacterium_flaccumfaciens	-0.0170566983279934	0.318810443677166
Verminephrobacter_eiseniae	Curtobacterium_luteum	0.00644458192853881	0.429377704443757
Verminephrobacter_eiseniae	Ralstonia_insidiosa	0.00433240635707721	0.452386916824336
Verminephrobacter_eiseniae	Ralstonia_pickettii	-0.0637817751259682	0.0389479343773682
Verminephrobacter_eiseniae	Hymenobacter_sp.	-0.0355562600012755	0.163015442993831
Verminephrobacter_eiseniae	Pseudarthrobacter_sp.	0.00306166599081092	0.466312269545564
Verminephrobacter_eiseniae	Ralstonia_solanacearum	-0.00965098416694832	0.394926022485019
Verminephrobacter_eiseniae	Variovorax_sp.	-0.0026444673635444	0.470893956306819
Verminephrobacter_eiseniae	Cupriavidus_sp.	0.0334389471851005	0.177841705103896
Verminephrobacter_eiseniae	Pseudomonas_entomophila	0.104585705079284	0.00189028740660402
Verminephrobacter_eiseniae	Moesziomyces_antarcticus	-0.0276646879468205	0.22241500318483
Verminephrobacter_eiseniae	Priestia_megaterium	0.00445960958010483	0.450995893274894
Verminephrobacter_eiseniae	Achromobacter_xylosoxidans	-0.00391729353554893	0.456930329721602
Verminephrobacter_eiseniae	Stenotrophomonas_rhizophila	-0.0891132650288287	0.00683867173952218
Verminephrobacter_eiseniae	Bradyrhizobium_sp.	-0.0240054118423993	0.253675938037195
Verminephrobacter_eiseniae	Ocypus_olens	-0.010155569006516	0.389571097243023
Verminephrobacter_eiseniae	Thecophora_atra	0.0153292407029748	0.336031845874145
Verminephrobacter_eiseniae	Pseudomonas_atacamensis	-0.0184759876555263	0.304945696802722
Verminephrobacter_eiseniae	Pseudomonas_koreensis	-0.0614125033436117	0.0448095165741782
Verminephrobacter_eiseniae	Rhodococcus_sp.	-0.10272000199789	0.00222772655981841
Verminephrobacter_eiseniae	Pseudomonas_orientalis	-0.12547840618866	0.000251979083210077
Verminephrobacter_eiseniae	Xanthomonas_arboricola	-0.0089482348480292	0.402416893290317
Verminephrobacter_eiseniae	Pseudomonas_synxantha	-0.0127694381518075	0.362185902105945
Verminephrobacter_eiseniae	Pseudomonas_arsenicoxydans	-0.0136795673094139	0.352805517305491
Verminephrobacter_eiseniae	Pseudomonas_protegens	0.0389821713446735	0.140775914965143
Verminephrobacter_eiseniae	Pseudomonas_rhizosphaerae	0	0.5
Verminephrobacter_eiseniae	Colletotrichum_higginsianum	0.00331137813224969	0.463572014987437
Verminephrobacter_eiseniae	Fusarium_oxysporum	0.00109088663786649	0.487984437356929
Verminephrobacter_eiseniae	Fusarium_coffeatum	0.0542256056419315	0.0670073788173433
Verminephrobacter_eiseniae	Neofusicoccum_parvum	0.00759480641022203	0.416942524473835
Verminephrobacter_eiseniae	Sweet_potato_leaf_curl_virus	0.00657374688401302	0.427977559840399
Verminephrobacter_eiseniae	Rhizobium_leguminosarum	-0.000235652313170576	0.4974040358846
Verminephrobacter_eiseniae	Sweet_potato_leaf_curl_South_Carolina_virus	0.0828165640298276	0.0109879673395108
Verminephrobacter_eiseniae	Mesorhizobium_sp.	0.118680632533349	0.000503065977871198
Verminephrobacter_eiseniae	Novosphingobium_sp.	0.159547731753561	4.62310635018781e-06
Verminephrobacter_eiseniae	Sphingopyxis_sp.	0.085106091883778	0.00927777293580712
Verminephrobacter_eiseniae	Microbacterium_sp.	0.0487101655666263	0.0891750428041644
Verminephrobacter_eiseniae	Microbacterium_testaceum	-0.00984905939071989	0.392821517854497
Verminephrobacter_eiseniae	Methylobacterium_aquaticum	0.22645717404974	1.18101639579038e-10
Verminephrobacter_eiseniae	Methylobacterium_oryzae	0.132185611392258	0.000123093632185878
Verminephrobacter_eiseniae	Roseovarius_indicus	0.0845725626687491	0.00965403449670732
Verminephrobacter_eiseniae	Ipomea_begomovirus_satellite_2	0.0020648863377406	0.477265187475638
Verminephrobacter_eiseniae	Microvirga_sp.	-0.0108361386328875	0.382381717419433
Verminephrobacter_eiseniae	Altererythrobacter_sp.	0.0280730632660926	0.219067707823007
Verminephrobacter_eiseniae	Sphingomonas_taxi	0.0296347633227413	0.206536867761365
Verminephrobacter_eiseniae	Sphingomonas_melonis	0.00152952291174269	0.483155536807009
Verminephrobacter_eiseniae	Brevundimonas_sp.	0.00303184076298235	0.466639670415241
Verminephrobacter_eiseniae	Brevundimonas_diminuta	-0.0156785881453037	0.332519798898628
Verminephrobacter_eiseniae	Bosea_sp.	-0.0278518873508102	0.220877000473027
Verminephrobacter_eiseniae	Methylorubrum_populi	0.00687128771879641	0.424755695181853
Verminephrobacter_eiseniae	Halomonas_sp.	0.102750225300678	0.00222185192458357
Verminephrobacter_eiseniae	Pseudomonas_chlororaphis	0.0804193404675311	0.0130656369946152
Verminephrobacter_eiseniae	Erwinia_sp.	0.00848275549329058	0.407398562397278
Verminephrobacter_eiseniae	Acidovorax_avenae	0.0236985733280778	0.256398008312334
Verminephrobacter_eiseniae	Lysobacter_sp.	-0.00377675171666381	0.458469865202337
Verminephrobacter_eiseniae	Alcanivorax_sp.	0.145555561678571	2.66319147820271e-05
Verminephrobacter_eiseniae	Pseudomonas_argentinensis	0.169829827049998	1.15661146748991e-06
Verminephrobacter_eiseniae	Hydrogenophaga_sp.	0.0536401708635743	0.0691362267011227
Verminephrobacter_eiseniae	Pseudomonas_denitrificans	0.132074814865985	0.000124593644565629
Verminephrobacter_eiseniae	Marinobacter_sp.	-0.0089404383272329	0.402500205803087
Verminephrobacter_eiseniae	Pseudomonas_knackmussii	0.111103755913636	0.00104377433041292
Verminephrobacter_eiseniae	Burkholderia_sp.	0.0120617091114109	0.369538087346248
Verminephrobacter_eiseniae	Pseudomonas_parafulva	0.0266549855245591	0.230814924178881
Verminephrobacter_eiseniae	Pseudomonas_fluorescens	0.00432941355664906	0.452419651513726
Verminephrobacter_eiseniae	Pseudomonas_iranensis	0.0211490754994818	0.279588854454013
Verminephrobacter_eiseniae	Pseudomonas_rhodesiae	0.0682477135278404	0.029596843206968
Verminephrobacter_eiseniae	Serratia_marcescens	-0.0089532424503358	0.402363385096734
Verminephrobacter_eiseniae	Didymella_exigua	-0.000665813174068219	0.492665711278188
Verminephrobacter_eiseniae	Boeremia_exigua	-0.0170970485605584	0.318412630494814
Verminephrobacter_eiseniae	Macroventuria_anomochaeta	0.0253904853693903	0.241579489747121
Verminephrobacter_eiseniae	Alternaria_rosae	0.059802410262604	0.0491829700110418
Verminephrobacter_eiseniae	Stagonosporopsis_rhizophila	0.0310438809753021	0.195602555278615
Verminephrobacter_eiseniae	Moraxella_osloensis	-0.0234177912182816	0.258902168751767
Verminephrobacter_eiseniae	Serratia_ureilytica	-0.00887166438414155	0.403235305421655
Verminephrobacter_eiseniae	Alcaligenes_faecalis	-0.011389838564497	0.376562140575938
Verminephrobacter_eiseniae	Citrobacter_freundii	-0.000990844461839391	0.489086062900061
Verminephrobacter_eiseniae	Phytobacter_ursingii	-0.00426086375592138	0.453169524296888
Verminephrobacter_eiseniae	Hydrogenophilus_thermoluteolus	-0.0666698609546919	0.0326621106975126
Verminephrobacter_eiseniae	Serratia_sp.	-0.0335752163653364	0.176862679042216
Verminephrobacter_eiseniae	Alternaria_alternata	-0.121298729570588	0.000387051892492207
Verminephrobacter_eiseniae	Filobasidium_floriforme	-0.0741467913118359	0.0201691320049444
Verminephrobacter_eiseniae	Plenodomus_biglobosus	0.000871823908447866	0.490396778512278
Verminephrobacter_eiseniae	Cladosporium_sp.	-0.0421866483667992	0.121921298345547
Verminephrobacter_eiseniae	Cercospora_kikuchii	-0.153216410127393	1.04067477443935e-05
Verminephrobacter_eiseniae	Bipolaris_sorokiniana	-0.111173006434611	0.00103703479499952
Verminephrobacter_eiseniae	Botrytis_cinerea	-0.153080758714289	1.05855819229601e-05
Verminephrobacter_eiseniae	Alternaria_atra	-0.0830312823097574	0.0108167048967579
Verminephrobacter_eiseniae	Pyrenophora_tritici_repentis	-0.130071356591807	0.000154850626484416
Verminephrobacter_eiseniae	Alternaria_arborescens	-0.0542660177476835	0.0668623141969788
Verminephrobacter_eiseniae	Alternaria_burnsii	-0.0468977621267272	0.0975359996403714
Verminephrobacter_eiseniae	Cercospora_beticola	-0.0596009245143858	0.0497534333874967
Verminephrobacter_eiseniae	Cercospora_sp.	-0.0494964450403936	0.0857180754562473
Verminephrobacter_eiseniae	Sporobolomyces_sp.	-0.10457265890642	0.00189247648245686
Verminephrobacter_eiseniae	Alternaria_solani	-0.00694950371840841	0.423909570945797
Verminephrobacter_eiseniae	Exserohilum_turcicum	-0.0551938150386539	0.0635981309199052
Verminephrobacter_eiseniae	Pyrenophora_teres	-0.0665990809023638	0.032805519656934
Verminephrobacter_eiseniae	Parastagonospora_nodorum	-0.113624537963287	0.000822633868399012
Verminephrobacter_eiseniae	Stemphylium_lycopersici	-0.13137724979762	0.000134437633064959
Verminephrobacter_eiseniae	Acinetobacter_radioresistens	-0.082122064719629	0.0115581326444665
Verminephrobacter_eiseniae	Bacillus_sp.	-0.0608338064591079	0.0463439798569408
Verminephrobacter_eiseniae	Staphylococcus_capitis	-0.0339512340971733	0.174178854590351
Verminephrobacter_eiseniae	Human_immunodeficiency_virus_1	-0.118369685598838	0.000518799109480075
Verminephrobacter_eiseniae	Oppiella_nova	-0.0669529676267939	0.0320936523615966
Verminephrobacter_eiseniae	Malassezia_restricta	-0.0820528267861598	0.0116163563904776
Verminephrobacter_eiseniae	Cutibacterium_acnes	-0.103926166793896	0.00200387744628587
Verminephrobacter_eiseniae	Naegleria_fowleri	-0.0893344160324845	0.00672227845480389
Verminephrobacter_eiseniae	Cutibacterium_granulosum	-0.109879781119943	0.00116970453530377
Verminephrobacter_eiseniae	Staphylococcus_haemolyticus	-0.12864264363058	0.000180481791231807
Verminephrobacter_eiseniae	Malassezia_globosa	-0.0388638579296774	0.141507932920875
Verminephrobacter_eiseniae	Staphylococcus_epidermidis	-0.0495810964547057	0.0853519500183528
Verminephrobacter_eiseniae	Corynebacterium_kefirresidentii	-0.10810776661789	0.0013767184023515
Verminephrobacter_eiseniae	Corynebacterium_singulare	-0.147360150786279	2.14321879361525e-05
Verminephrobacter_eiseniae	Corynebacterium_tuberculostearicum	-0.0105176273085976	0.385741528527088
Verminephrobacter_eiseniae	Pseudomicrostroma_glucosiphilum	-0.129107488700921	0.000171737174137041
Verminephrobacter_eiseniae	Sympodiomycopsis_paphiopedili	-0.0879662743001994	0.00747128963991744
Verminephrobacter_eiseniae	Diaporthe_batatas	-0.130095625837005	0.00015444618125655
Verminephrobacter_eiseniae	Trypanosoma_conorhini	-0.108788587015297	0.00129352285335032
Verminephrobacter_eiseniae	Corynebacterium_aquilae	-0.0173350703888018	0.316070234344211
Verminephrobacter_eiseniae	Sweet_potato_symptomless_virus_1	-0.0379286618178596	0.147384615704669
Verminephrobacter_eiseniae	Sweet_potato_badnavirus_A	-0.0568324036359422	0.0581371236402556
Verminephrobacter_eiseniae	Sweet_potato_badnavirus_B	-0.0140264135550725	0.349253701791984
Verminephrobacter_eiseniae	Sweet_potato_pakakuy_virus	-0.00997827092214165	0.391450353553414
Verminephrobacter_eiseniae	Cerceris_rybyensis	-0.0884958072967663	0.00717310038311568
Verminephrobacter_eiseniae	Microcoleus_vaginatus	-0.106388360494611	0.00160899012999231
Verminephrobacter_eiseniae	Erysiphe_pisi	-0.0354835674914049	0.163510778252201
Verminephrobacter_eiseniae	Sweet_potato_badnavirus_C	-0.0620888388319283	0.0430681861939572
Verminephrobacter_eiseniae	Prevotella_melaninogenica	-0.13796047794513	6.46266941245144e-05
Verminephrobacter_eiseniae	Limnohabitans_sp.	-0.0649152063683665	0.0363728496355345
Verminephrobacter_eiseniae	Schaalia_odontolytica	-0.0603964951740406	0.0475312508155727
Verminephrobacter_eiseniae	Veillonella_parvula	-0.0725059261573024	0.0224935686440967
Verminephrobacter_eiseniae	Staphylococcus_hominis	-0.10534536487743	0.00176671259508301
Verminephrobacter_eiseniae	Lactobacillus_crispatus	-0.131389325640726	0.000134261198455131
Verminephrobacter_eiseniae	Peronospora_effusa	-0.0612851047002376	0.0451437716969816
Verminephrobacter_eiseniae	Acinetobacter_junii	-0.0803872232432783	0.0130956297643981
Verminephrobacter_eiseniae	Rothia_mucilaginosa	-0.149517620811458	1.64753891490472e-05
Verminephrobacter_eiseniae	Bemisia_tabaci	-0.00867364878250587	0.405353720034036
Verminephrobacter_eiseniae	Rickettsia_endosymbiont_of_Bemisia_tabaci	-0.00224982474637714	0.475231484227024
Verminephrobacter_eiseniae	Candidatus_Hamiltonella_defensa	-0.0123159486134197	0.366891295393356
Verminephrobacter_eiseniae	Candidatus_Portiera_aleyrodidarum	-0.00581243188910285	0.436242667755242
Verminephrobacter_eiseniae	Albugo_laibachii	-0.122906692788553	0.000328650303912283
Verminephrobacter_eiseniae	Aureobasidium_namibiae	-0.0153863464687152	0.33545676434418
Verminephrobacter_eiseniae	Aspergillus_terreus	-0.0218632355524782	0.272991448135816
Verminephrobacter_eiseniae	Schizosaccharomyces_cryophilus	-0.0152081278056204	0.337252776006538
Verminephrobacter_eiseniae	Aureobasidium_melanogenum	-0.00175298386717748	0.480696382008344
Verminephrobacter_eiseniae	Metarhizium_album	-0.00626936282630908	0.431278489666663
Verminephrobacter_eiseniae	Aspergillus_wentii	-0.00293062367438512	0.467750928770865
Verminephrobacter_eiseniae	Colletotrichum_lupini	0.00610723020900561	0.433038729087115
Verminephrobacter_eiseniae	Nemoura_dubitans	-0.0095295427690818	0.396217828879379
Verminephrobacter_eiseniae	Tetranychus_urticae	-0.0112900821355169	0.377608592518105
Verminephrobacter_eiseniae	Aureobasidium_pullulans	-0.0107377908295647	0.383418207883532
Verminephrobacter_eiseniae	Cladosporium_cladosporioides	-0.0461820582125336	0.10099106647593
Verminephrobacter_eiseniae	Aspergillus_melleus	-0.000294149936646448	0.496759634275452
Verminephrobacter_eiseniae	Babesia_bovis	-0.0510860965560043	0.079036407164959
Verminephrobacter_eiseniae	Zymoseptoria_tritici	-0.0219542438573457	0.272156280646499
Pseudomonas_alcaligenes	Actinoplanes_sp.	0.382116903077579	0
Pseudomonas_alcaligenes	Pseudomonas_granadensis	0.300776969964323	0
Pseudomonas_alcaligenes	Diaphorobacter_ruginosibacter	0.451919897357773	0
Pseudomonas_alcaligenes	Verminephrobacter_eiseniae	0.395622230584012	0
Pseudomonas_alcaligenes	Pseudomonas_alcaligenes	1	1
Pseudomonas_alcaligenes	Pseudomonas_syringae	0.536619441268313	0
Pseudomonas_alcaligenes	Spiribacter_sp.	0.489500910197886	0
Pseudomonas_alcaligenes	Sphingomonas_sp.	0.440628493623559	0
Pseudomonas_alcaligenes	Stutzerimonas_stutzeri	0.427797359007095	0
Pseudomonas_alcaligenes	Pseudomonas_oryzihabitans	0.513620246337471	0
Pseudomonas_alcaligenes	Pseudomonas_psychrotolerans	0.436845537509122	0
Pseudomonas_alcaligenes	Pseudomonas_putida	0.32459147062834	0
Pseudomonas_alcaligenes	Pseudomonas_aeruginosa	0.406632066515332	0
Pseudomonas_alcaligenes	Pseudomonas_sp.	0.365537961437659	0
Pseudomonas_alcaligenes	Fusarium_flagelliforme	0.193464179569611	3.45996580275454e-08
Pseudomonas_alcaligenes	Fusarium_denticulatum	0.267171834263802	2.85327317328665e-14
Pseudomonas_alcaligenes	Fusarium_proliferatum	0.193163658196763	3.62830852029816e-08
Pseudomonas_alcaligenes	Fusarium_venenatum	0.191857980215781	4.45622851952265e-08
Pseudomonas_alcaligenes	Fusarium_fujikuroi	0.230364078868329	5.66473534746592e-11
Pseudomonas_alcaligenes	Fusarium_mangiferae	0.199001039783025	1.42259939384104e-08
Pseudomonas_alcaligenes	Fusarium_musae	0.202174987958065	8.44867731331078e-09
Pseudomonas_alcaligenes	Fusarium_subglutinans	0.21660992093329	7.09330150172605e-10
Pseudomonas_alcaligenes	Fusarium_odoratissimum	0.18809385590732	7.9959068033375e-08
Pseudomonas_alcaligenes	Fusarium_redolens	0.163627728060765	2.69491517412845e-06
Pseudomonas_alcaligenes	Fusarium_tjaetaba	0.192606444683823	3.96162718185877e-08
Pseudomonas_alcaligenes	Fusarium_verticillioides	0.166062632591074	1.9405202569267e-06
Pseudomonas_alcaligenes	Penicillium_oxalicum	0.102816844146459	0.00220895237871255
Pseudomonas_alcaligenes	Calonectria_ilicicola	0.130770227197523	0.000143591300463597
Pseudomonas_alcaligenes	Fusarium_graminearum	0.118103577191168	0.00053262308277624
Pseudomonas_alcaligenes	Devosia_sp.	0.212403789333022	1.48706813529742e-09
Pseudomonas_alcaligenes	Fusarium_solani_melongenae	0.222086432575257	2.64452459930453e-10
Pseudomonas_alcaligenes	Sphingomonas_sanguinis	0.412913177440602	0
Pseudomonas_alcaligenes	Agrobacterium_larrymoorei	0.228469832487944	8.10229661141193e-11
Pseudomonas_alcaligenes	Agrobacterium_tumefaciens	0.21956118629378	4.18148848879696e-10
Pseudomonas_alcaligenes	Erythrobacter_sp.	0.196046186377842	2.29327996592588e-08
Pseudomonas_alcaligenes	Sphingomonas_paucimobilis	0.258427590553884	1.93844940099552e-13
Pseudomonas_alcaligenes	Acinetobacter_indicus	0.0829950510859003	0.0108454397757137
Pseudomonas_alcaligenes	Azospirillum_sp.	0.212607552907951	1.43518763540129e-09
Pseudomonas_alcaligenes	Klebsiella_oxytoca	0.302182736249679	0
Pseudomonas_alcaligenes	Streptomyces_sp.	0.13142130721752	0.000133794976277635
Pseudomonas_alcaligenes	Methylobacterium_sp.	0.231984794536347	4.16012779780317e-11
Pseudomonas_alcaligenes	Sinorhizobium_sp.	0.215437325104068	8.73243477528263e-10
Pseudomonas_alcaligenes	Achromobacter_denitrificans	0.0777107527402546	0.0158128717936168
Pseudomonas_alcaligenes	Rhizobacter_sp.	0.148979064186922	1.75994206677021e-05
Pseudomonas_alcaligenes	Pseudomonas_brassicacearum	0.0543973456054946	0.0663925694927707
Pseudomonas_alcaligenes	Pseudomonas_tolaasii	0.141077718905412	4.51583111416021e-05
Pseudomonas_alcaligenes	Pseudomonas_oryzae	0.151001069321979	1.37206554821079e-05
Pseudomonas_alcaligenes	Rhizobium_phaseoli	0.175210986216666	5.41462288561334e-07
Pseudomonas_alcaligenes	Aureimonas_sp.	0.0977433399088655	0.00341000818354131
Pseudomonas_alcaligenes	Burkholderia_gladioli	0.121520013171445	0.000378480609196208
Pseudomonas_alcaligenes	Mycobacterium_sp.	0.137706378976995	6.65209143265733e-05
Pseudomonas_alcaligenes	Dokdonella_koreensis	0.178178614182145	3.52721015284274e-07
Pseudomonas_alcaligenes	Xanthomonas_campestris	0.166137710386382	1.92082459038456e-06
Pseudomonas_alcaligenes	Comamonas_sp.	0.238459855328669	1.18411946914421e-11
Pseudomonas_alcaligenes	Methylogaea_oryzae	0.233050958412169	3.39125394432926e-11
Pseudomonas_alcaligenes	Pseudomonas_fulva	0.277949862753392	2.44249065417534e-15
Pseudomonas_alcaligenes	Pseudomonas_mendocina	0.351039953205197	0
Pseudomonas_alcaligenes	Rhizobium_sp.	0.332030756743932	0
Pseudomonas_alcaligenes	Zobellella_denitrificans	0.393756304977129	0
Pseudomonas_alcaligenes	Massilia_sp.	0.0752778263945189	0.0186880764301087
Pseudomonas_alcaligenes	Massilia_violaceinigra	-0.0452227202862927	0.105760766653921
Pseudomonas_alcaligenes	Variovorax_paradoxus	-0.0371455354201693	0.152429565074993
Pseudomonas_alcaligenes	Acinetobacter_baumannii	-0.070881533836588	0.0250127452866828
Pseudomonas_alcaligenes	Acinetobacter_pittii	-0.0679826947605824	0.0300943764432483
Pseudomonas_alcaligenes	Acinetobacter_towneri	-0.227737406645609	9.29692910106957e-11
Pseudomonas_alcaligenes	Acinetobacter_haemolyticus	-0.242215843135635	5.61595549534086e-12
Pseudomonas_alcaligenes	Christensenella_sp.	-0.217649839204562	5.8931451882842e-10
Pseudomonas_alcaligenes	Massilia_oculi	-0.144466748576323	3.032412809355e-05
Pseudomonas_alcaligenes	Acinetobacter_lwoffii	-0.143249824650913	3.50215548720864e-05
Pseudomonas_alcaligenes	Acinetobacter_johnsonii	-0.165000344428875	2.24076225500677e-06
Pseudomonas_alcaligenes	Acinetobacter_ursingii	-0.0819362475611667	0.0117149647978562
Pseudomonas_alcaligenes	Arthrobacter_crystallopoietes	-0.223945573790849	1.88068321791116e-10
Pseudomonas_alcaligenes	Roseomonas_sp.	-0.164395398733831	2.43108462587537e-06
Pseudomonas_alcaligenes	Massilia_forsythiae	-0.0995493940695538	0.00292792443936667
Pseudomonas_alcaligenes	Devosia_beringensis	-0.228141316016381	8.61836528838074e-11
Pseudomonas_alcaligenes	Massilia_putida	-0.103701432660747	0.0020439732006948
Pseudomonas_alcaligenes	Aquincola_tertiaricarbonis	0.0302487940701204	0.201728423282594
Pseudomonas_alcaligenes	Acinetobacter_sp.	-0.147189939803161	2.18781930963356e-05
Pseudomonas_alcaligenes	Janthinobacterium_agaricidamnosum	0.0136164629721257	0.353453115560718
Pseudomonas_alcaligenes	Paludibacterium_sp.	-0.00384243068602141	0.457750320081678
Pseudomonas_alcaligenes	Stenotrophomonas_sp.	0.250093805441031	1.12732045920438e-12
Pseudomonas_alcaligenes	Stenotrophomonas_maltophilia	0.224437547098499	1.71760827782919e-10
Pseudomonas_alcaligenes	Sphingobium_sp.	0.255802084039811	3.39950290140223e-13
Pseudomonas_alcaligenes	Sphingobium_yanoikuyae	0.172277616471294	8.21313509979937e-07
Pseudomonas_alcaligenes	Polaromonas_sp.	-0.0540290604432025	0.0677163704713296
Pseudomonas_alcaligenes	Xanthomonas_translucens	0.0724272887728603	0.0226104061832144
Pseudomonas_alcaligenes	Delftia_acidovorans	-0.0675951327936795	0.0308344096156975
Pseudomonas_alcaligenes	Paenibacillus_sp.	0.151829151281401	1.23792115203081e-05
Pseudomonas_alcaligenes	Delftia_tsuruhatensis	0.038207216489472	0.145617384910615
Pseudomonas_alcaligenes	Delftia_lacustris	0.0685851221196886	0.0289732871977131
Pseudomonas_alcaligenes	Paenibacillus_glucanolyticus	0.0191951884306822	0.298023600773598
Pseudomonas_alcaligenes	Arthrobacter_sp.	0.111601390248562	0.000996221936400699
Pseudomonas_alcaligenes	Curtobacterium_sp.	0.201830836113316	8.94342155888239e-09
Pseudomonas_alcaligenes	Stutzerimonas_balearica	0.219072188291263	4.56652271552116e-10
Pseudomonas_alcaligenes	Pseudomonas_asturiensis	0.0397609033354982	0.136021848121666
Pseudomonas_alcaligenes	Pseudomonas_viridiflava	0.0588846775466433	0.0518240913926133
Pseudomonas_alcaligenes	Enterobacter_kobei	-0.000908334317134996	0.48999469543467
Pseudomonas_alcaligenes	Paenibacillus_bovis	0.0951103435266032	0.00424057393942801
Pseudomonas_alcaligenes	Rhodococcus_erythropolis	0.127307167182586	0.000207971547534269
Pseudomonas_alcaligenes	Pseudomonas_brenneri	0.178823645519697	3.21042031403707e-07
Pseudomonas_alcaligenes	Pseudomonas_monteilii	0.0658945271692811	0.0342614674234631
Pseudomonas_alcaligenes	Comamonas_testosteroni	0.142064486182525	4.0251273016656e-05
Pseudomonas_alcaligenes	Herbaspirillum_robiniae	0.0273064542918037	0.225375127832668
Pseudomonas_alcaligenes	Synechococcus_sp.	0.262451701460786	8.10462807976364e-14
Pseudomonas_alcaligenes	Tsuneonella_amylolytica	0.262315217947334	8.34887714518118e-14
Pseudomonas_alcaligenes	Lysobacter_antibioticus	0.19402864790947	3.16395143418191e-08
Pseudomonas_alcaligenes	Neoasaia_chiangmaiensis	0.251238212694927	8.88622508909975e-13
Pseudomonas_alcaligenes	Comamonas_fluminis	0.250711031207181	9.9165120559519e-13
Pseudomonas_alcaligenes	Chitinimonas_koreensis	0.357664392403207	0
Pseudomonas_alcaligenes	Klebsiella_quasipneumoniae	0.387666297224031	0
Pseudomonas_alcaligenes	Ectothiorhodospira_sp.	-0.0115965591114084	0.374396515032429
Pseudomonas_alcaligenes	Thiomicrospira_microaerophila	0.0496269589360907	0.0851540793508145
Pseudomonas_alcaligenes	Alkalilimnicola_ehrlichii	0.081354336249812	0.0122180895928352
Pseudomonas_alcaligenes	Dyella_telluris	0.280319741290313	1.33226762955019e-15
Pseudomonas_alcaligenes	Cupriavidus_oxalaticus	0.214891434112299	9.61595469917143e-10
Pseudomonas_alcaligenes	Skermanella_sp.	0.198963697706689	1.43127516505359e-08
Pseudomonas_alcaligenes	Pantoea_dispersa	0.0610538037075993	0.0457557506885171
Pseudomonas_alcaligenes	Pantoea_stewartii	0.221659217433379	2.85877432837367e-10
Pseudomonas_alcaligenes	Pantoea_ananatis	0.0802482453456915	0.0132261002046421
Pseudomonas_alcaligenes	Herbaspirillum_huttiense	0.00715381372939106	0.421701048741564
Pseudomonas_alcaligenes	Herbaspirillum_seropedicae	0.0677115948464986	0.030610466581231
Pseudomonas_alcaligenes	Exiguobacterium_acetylicum	0.00473303933223035	0.448007872098166
Pseudomonas_alcaligenes	Exiguobacterium_sp.	0.00369836705328519	0.459328784998658
Pseudomonas_alcaligenes	Duffyella_gerundensis	-0.188909716538572	7.05127928901871e-08
Pseudomonas_alcaligenes	Pantoea_sp.	0.0602493795666461	0.0479360829459323
Pseudomonas_alcaligenes	Pantoea_agglomerans	0.00730901140522489	0.42002505156579
Pseudomonas_alcaligenes	Pantoea_vagans	-0.0078019888985017	0.414711066625648
Pseudomonas_alcaligenes	Pantoea_eucalypti	-0.00213973764595066	0.476441999535527
Pseudomonas_alcaligenes	Pantoea_jilinensis	-0.00493914635715331	0.445757484113202
Pseudomonas_alcaligenes	Kosakonia_cowanii	-0.00327012963182516	0.464024546342519
Pseudomonas_alcaligenes	Kosakonia_sp.	0.021269282590987	0.278472995223722
Pseudomonas_alcaligenes	Klebsiella_michiganensis	-0.0783517073429911	0.0151216429075444
Pseudomonas_alcaligenes	Salmonella_enterica	-0.000939483096470184	0.489651667098029
Pseudomonas_alcaligenes	Enterobacter_hormaechei	-0.0186347822187218	0.303411221219564
Pseudomonas_alcaligenes	Pantoea_deleyi	-0.0163412075824185	0.325898734760291
Pseudomonas_alcaligenes	Escherichia_coli	-0.0764183669939167	0.0172891658580129
Pseudomonas_alcaligenes	Klebsiella_pneumoniae	0.00103004375701043	0.488654405138146
Pseudomonas_alcaligenes	Enterobacter_asburiae	-0.146708957795776	2.31864913357626e-05
Pseudomonas_alcaligenes	Enterobacter_cloacae	-0.0347780571365892	0.168368816942411
Pseudomonas_alcaligenes	Enterobacter_sp.	-0.00691505643216628	0.424282171547301
Pseudomonas_alcaligenes	Acidovorax_sp.	-0.131187645310088	0.000137236452767045
Pseudomonas_alcaligenes	Pseudomonas_agarici	0.0534883771407654	0.0696966052681914
Pseudomonas_alcaligenes	Cavenderia_fasciculata	-0.235026252270317	2.31625693430094e-11
Pseudomonas_alcaligenes	Curtobacterium_flaccumfaciens	-0.138842159970938	5.84401082539773e-05
Pseudomonas_alcaligenes	Curtobacterium_luteum	-0.0429283200209714	0.117822239540554
Pseudomonas_alcaligenes	Ralstonia_insidiosa	-0.0174467559325704	0.314973653267788
Pseudomonas_alcaligenes	Ralstonia_pickettii	-0.12481117645	0.000270088027910773
Pseudomonas_alcaligenes	Hymenobacter_sp.	-0.113408796676031	0.000839723214286452
Pseudomonas_alcaligenes	Pseudarthrobacter_sp.	-0.0278557183533628	0.220845589106391
Pseudomonas_alcaligenes	Ralstonia_solanacearum	-0.000408895866823356	0.495495635286578
Pseudomonas_alcaligenes	Variovorax_sp.	0.015897778063118	0.330323690112577
Pseudomonas_alcaligenes	Cupriavidus_sp.	-0.00593938309028252	0.434862407127333
Pseudomonas_alcaligenes	Pseudomonas_entomophila	0.0964035313291667	0.0038124112493545
Pseudomonas_alcaligenes	Moesziomyces_antarcticus	-0.0747856733354169	0.0193207790365946
Pseudomonas_alcaligenes	Priestia_megaterium	-0.0746490731049059	0.0194995776072262
Pseudomonas_alcaligenes	Achromobacter_xylosoxidans	-0.113761886367393	0.000811921213822891
Pseudomonas_alcaligenes	Stenotrophomonas_rhizophila	-0.0438958283065796	0.112622677322646
Pseudomonas_alcaligenes	Bradyrhizobium_sp.	-0.0045256980056485	0.450273423017797
Pseudomonas_alcaligenes	Ocypus_olens	0.00506715183862971	0.444360723760121
Pseudomonas_alcaligenes	Thecophora_atra	0.0161994030802297	0.327311170981876
Pseudomonas_alcaligenes	Pseudomonas_atacamensis	-0.153778317612512	9.69608346544387e-06
Pseudomonas_alcaligenes	Pseudomonas_koreensis	-0.0989350374225013	0.00308455494581443
Pseudomonas_alcaligenes	Rhodococcus_sp.	-0.137422134942209	6.87016775443698e-05
Pseudomonas_alcaligenes	Pseudomonas_orientalis	-0.158045227293737	5.62087188288286e-06
Pseudomonas_alcaligenes	Xanthomonas_arboricola	-0.0216860176819165	0.274621376208597
Pseudomonas_alcaligenes	Pseudomonas_synxantha	-0.0334332792225545	0.177882500351651
Pseudomonas_alcaligenes	Pseudomonas_arsenicoxydans	-0.0308191025321638	0.197322860897871
Pseudomonas_alcaligenes	Pseudomonas_protegens	-0.0343743485264965	0.171189940689636
Pseudomonas_alcaligenes	Pseudomonas_rhizosphaerae	0.00269084115120199	0.470384476943929
Pseudomonas_alcaligenes	Colletotrichum_higginsianum	0.0340470857639305	0.173498867387645
Pseudomonas_alcaligenes	Fusarium_oxysporum	0.0739919686583987	0.0203793975551185
Pseudomonas_alcaligenes	Fusarium_coffeatum	0.061548141055543	0.0444558335629468
Pseudomonas_alcaligenes	Neofusicoccum_parvum	-0.0289866576028071	0.211684938065411
Pseudomonas_alcaligenes	Sweet_potato_leaf_curl_virus	0.158832844242371	5.07471422184214e-06
Pseudomonas_alcaligenes	Rhizobium_leguminosarum	0.106085548190305	0.00165340822746252
Pseudomonas_alcaligenes	Sweet_potato_leaf_curl_South_Carolina_virus	0.16768652747045	1.5547184828435e-06
Pseudomonas_alcaligenes	Mesorhizobium_sp.	0.203297740218322	7.01225555399532e-09
Pseudomonas_alcaligenes	Novosphingobium_sp.	0.174177159082626	6.27600749147916e-07
Pseudomonas_alcaligenes	Sphingopyxis_sp.	0.167017488111281	1.70382262587587e-06
Pseudomonas_alcaligenes	Microbacterium_sp.	0.150893046849825	1.39054916270531e-05
Pseudomonas_alcaligenes	Microbacterium_testaceum	0.00109335798382337	0.48795722497962
Pseudomonas_alcaligenes	Methylobacterium_aquaticum	0.16334625715702	2.79833662175655e-06
Pseudomonas_alcaligenes	Methylobacterium_oryzae	0.0837054357631396	0.0102939737527753
Pseudomonas_alcaligenes	Roseovarius_indicus	0.173496737738931	6.91315535705783e-07
Pseudomonas_alcaligenes	Ipomea_begomovirus_satellite_2	-0.0153342999912698	0.335980881003041
Pseudomonas_alcaligenes	Microvirga_sp.	-0.0120636007351538	0.369518371381025
Pseudomonas_alcaligenes	Altererythrobacter_sp.	0.0382186246598181	0.1455453125892
Pseudomonas_alcaligenes	Sphingomonas_taxi	0.0741536797146785	0.0201598196449712
Pseudomonas_alcaligenes	Sphingomonas_melonis	-0.000760481537151581	0.491623032009479
Pseudomonas_alcaligenes	Brevundimonas_sp.	0.13491145332647	9.11039157532878e-05
Pseudomonas_alcaligenes	Brevundimonas_diminuta	0.0343220199425386	0.171557809915374
Pseudomonas_alcaligenes	Bosea_sp.	0.00954831369014808	0.396018082585591
Pseudomonas_alcaligenes	Methylorubrum_populi	0.000103797681145545	0.498856550222082
Pseudomonas_alcaligenes	Halomonas_sp.	0.211615338845369	1.70553549061481e-09
Pseudomonas_alcaligenes	Pseudomonas_chlororaphis	0.113423400739951	0.000838556187846562
Pseudomonas_alcaligenes	Erwinia_sp.	0.107456192376116	0.00146087969530129
Pseudomonas_alcaligenes	Acidovorax_avenae	0.00973097015026203	0.394075817311748
Pseudomonas_alcaligenes	Lysobacter_sp.	-0.00882649568024818	0.403718283149561
Pseudomonas_alcaligenes	Alcanivorax_sp.	0.0960412595569005	0.00392827541459528
Pseudomonas_alcaligenes	Pseudomonas_argentinensis	0.0751594509688991	0.018838627561178
Pseudomonas_alcaligenes	Hydrogenophaga_sp.	0.0158546133762137	0.33075570801533
Pseudomonas_alcaligenes	Pseudomonas_denitrificans	0.0188280683177958	0.301548105695926
Pseudomonas_alcaligenes	Marinobacter_sp.	-0.026388582623212	0.233060308149811
Pseudomonas_alcaligenes	Pseudomonas_knackmussii	0.147743345527937	2.04594007068293e-05
Pseudomonas_alcaligenes	Burkholderia_sp.	0.0200104301766483	0.290264748478277
Pseudomonas_alcaligenes	Pseudomonas_parafulva	0.124248408188828	0.000286295023865124
Pseudomonas_alcaligenes	Pseudomonas_fluorescens	0.0943608820091336	0.00450790334435258
Pseudomonas_alcaligenes	Pseudomonas_iranensis	0.00182709340726639	0.479880974734992
Pseudomonas_alcaligenes	Pseudomonas_rhodesiae	0.040438847454298	0.131973377412817
Pseudomonas_alcaligenes	Serratia_marcescens	0.0018208220344591	0.479949973751343
Pseudomonas_alcaligenes	Didymella_exigua	-0.132544271656538	0.000118353064172872
Pseudomonas_alcaligenes	Boeremia_exigua	-0.0128862006134089	0.360977702587774
Pseudomonas_alcaligenes	Macroventuria_anomochaeta	-0.0252098724115983	0.243138931227309
Pseudomonas_alcaligenes	Alternaria_rosae	-0.0119208896349845	0.371006774988576
Pseudomonas_alcaligenes	Stagonosporopsis_rhizophila	0.0061648932451891	0.43241253992464
Pseudomonas_alcaligenes	Moraxella_osloensis	-0.0732634424266092	0.0213938688870137
Pseudomonas_alcaligenes	Serratia_ureilytica	-0.150006024322762	1.55151867464591e-05
Pseudomonas_alcaligenes	Alcaligenes_faecalis	-0.0872882990665012	0.00786894483026889
Pseudomonas_alcaligenes	Citrobacter_freundii	-0.0118370019079381	0.371882582257464
Pseudomonas_alcaligenes	Phytobacter_ursingii	-0.0349015696448911	0.167511704598001
Pseudomonas_alcaligenes	Hydrogenophilus_thermoluteolus	-0.165497606397158	2.09506995012583e-06
Pseudomonas_alcaligenes	Serratia_sp.	-0.155086786361273	8.21572490427741e-06
Pseudomonas_alcaligenes	Alternaria_alternata	-0.165631965254869	2.05728647787625e-06
Pseudomonas_alcaligenes	Filobasidium_floriforme	-0.0591575724331312	0.0510272383542211
Pseudomonas_alcaligenes	Plenodomus_biglobosus	-0.0666051196658188	0.0327932642101676
Pseudomonas_alcaligenes	Cladosporium_sp.	-0.159003475892468	4.96325087933645e-06
Pseudomonas_alcaligenes	Cercospora_kikuchii	-0.253125442261278	5.98609030852596e-13
Pseudomonas_alcaligenes	Bipolaris_sorokiniana	-0.262002279413599	8.93810597888972e-14
Pseudomonas_alcaligenes	Botrytis_cinerea	-0.317128959631928	1.23520980437572e-19
Pseudomonas_alcaligenes	Alternaria_atra	-0.256266518260507	3.07960194892335e-13
Pseudomonas_alcaligenes	Pyrenophora_tritici_repentis	-0.289782611681345	1.44304295827167e-16
Pseudomonas_alcaligenes	Alternaria_arborescens	-0.16698235305934	1.71201970765683e-06
Pseudomonas_alcaligenes	Alternaria_burnsii	-0.171402675767454	9.28739021041664e-07
Pseudomonas_alcaligenes	Cercospora_beticola	-0.177788678417505	3.73307287972556e-07
Pseudomonas_alcaligenes	Cercospora_sp.	-0.203060643315063	7.29435296252992e-09
Pseudomonas_alcaligenes	Sporobolomyces_sp.	-0.205906068053337	4.52957617545954e-09
Pseudomonas_alcaligenes	Alternaria_solani	-0.199251850867814	1.36563367586812e-08
Pseudomonas_alcaligenes	Exserohilum_turcicum	-0.196883437179527	2.00456486462002e-08
Pseudomonas_alcaligenes	Pyrenophora_teres	-0.265529161268554	4.11460091681166e-14
Pseudomonas_alcaligenes	Parastagonospora_nodorum	-0.221419917837417	2.98607413784946e-10
Pseudomonas_alcaligenes	Stemphylium_lycopersici	-0.242362509187032	5.45332931900499e-12
Pseudomonas_alcaligenes	Acinetobacter_radioresistens	-0.133027222525941	0.000112239409611793
Pseudomonas_alcaligenes	Bacillus_sp.	-0.14627537820005	2.44289978853239e-05
Pseudomonas_alcaligenes	Staphylococcus_capitis	-0.189583831027244	6.35292768116248e-08
Pseudomonas_alcaligenes	Human_immunodeficiency_virus_1	-0.15771496931368	5.8661666146902e-06
Pseudomonas_alcaligenes	Oppiella_nova	-0.102457415603537	0.00227936085648353
Pseudomonas_alcaligenes	Malassezia_restricta	-0.189993510566572	5.96166582188547e-08
Pseudomonas_alcaligenes	Cutibacterium_acnes	-0.212085956112924	1.5716499114709e-09
Pseudomonas_alcaligenes	Naegleria_fowleri	-0.121168427294995	0.000392182844654662
Pseudomonas_alcaligenes	Cutibacterium_granulosum	-0.188635515957214	7.35605343387469e-08
Pseudomonas_alcaligenes	Staphylococcus_haemolyticus	-0.278111105203365	2.35031893894275e-15
Pseudomonas_alcaligenes	Malassezia_globosa	-0.193556004171214	3.41005236425508e-08
Pseudomonas_alcaligenes	Staphylococcus_epidermidis	-0.200697917220302	1.07784775910496e-08
Pseudomonas_alcaligenes	Corynebacterium_kefirresidentii	-0.0760616086266306	0.01771681920115
Pseudomonas_alcaligenes	Corynebacterium_singulare	-0.11468241919005	0.000743367070175923
Pseudomonas_alcaligenes	Corynebacterium_tuberculostearicum	-0.0927064409624414	0.00515184738717286
Pseudomonas_alcaligenes	Pseudomicrostroma_glucosiphilum	-0.217944310557741	5.5908549982758e-10
Pseudomonas_alcaligenes	Sympodiomycopsis_paphiopedili	-0.179815881514515	2.7759135219781e-07
Pseudomonas_alcaligenes	Diaporthe_batatas	-0.267261819859535	2.79876121064689e-14
Pseudomonas_alcaligenes	Trypanosoma_conorhini	-0.216417694465632	7.33980540153251e-10
Pseudomonas_alcaligenes	Corynebacterium_aquilae	-0.19051342938479	5.49852209377076e-08
Pseudomonas_alcaligenes	Sweet_potato_symptomless_virus_1	-0.144948689607075	2.86338406397646e-05
Pseudomonas_alcaligenes	Sweet_potato_badnavirus_A	-0.186685736066668	9.9206924808174e-08
Pseudomonas_alcaligenes	Sweet_potato_badnavirus_B	-0.112895671099651	0.000881686614391669
Pseudomonas_alcaligenes	Sweet_potato_pakakuy_virus	-0.11726690172316	0.000578333577722974
Pseudomonas_alcaligenes	Cerceris_rybyensis	-0.142351384877509	3.89218164292703e-05
Pseudomonas_alcaligenes	Microcoleus_vaginatus	-0.248606365466677	1.53308476472095e-12
Pseudomonas_alcaligenes	Erysiphe_pisi	-0.227719297854727	9.32854159999182e-11
Pseudomonas_alcaligenes	Sweet_potato_badnavirus_C	-0.249082743530935	1.38960780614202e-12
Pseudomonas_alcaligenes	Prevotella_melaninogenica	-0.263858512526047	5.95043101872729e-14
Pseudomonas_alcaligenes	Limnohabitans_sp.	-0.260301527401743	1.29397067904887e-13
Pseudomonas_alcaligenes	Schaalia_odontolytica	-0.226265344201614	1.22397651610233e-10
Pseudomonas_alcaligenes	Veillonella_parvula	-0.24219593256688	5.63839504707753e-12
Pseudomonas_alcaligenes	Staphylococcus_hominis	-0.282763634018846	7.85034569258517e-16
Pseudomonas_alcaligenes	Lactobacillus_crispatus	-0.309819421701091	8.78308576779883e-19
Pseudomonas_alcaligenes	Peronospora_effusa	-0.278704489355905	2.04591612317405e-15
Pseudomonas_alcaligenes	Acinetobacter_junii	-0.321943550575901	3.29302440650006e-20
Pseudomonas_alcaligenes	Rothia_mucilaginosa	-0.314402489400913	2.58390037754576e-19
Pseudomonas_alcaligenes	Bemisia_tabaci	-0.015647483991498	0.332831905372909
Pseudomonas_alcaligenes	Rickettsia_endosymbiont_of_Bemisia_tabaci	-0.0228628015009771	0.263888743100666
Pseudomonas_alcaligenes	Candidatus_Hamiltonella_defensa	-0.0268299740101254	0.229346615081455
Pseudomonas_alcaligenes	Candidatus_Portiera_aleyrodidarum	-0.0444201926653842	0.109873983258475
Pseudomonas_alcaligenes	Albugo_laibachii	-0.153167896777821	1.04703723351755e-05
Pseudomonas_alcaligenes	Aureobasidium_namibiae	-0.159198181207113	4.83891285771953e-06
Pseudomonas_alcaligenes	Aspergillus_terreus	-0.157046270041618	6.39441348801209e-06
Pseudomonas_alcaligenes	Schizosaccharomyces_cryophilus	-0.163624228982035	2.69617813283992e-06
Pseudomonas_alcaligenes	Aureobasidium_melanogenum	0.00685483581077773	0.424933712652013
Pseudomonas_alcaligenes	Metarhizium_album	-0.00264139986546508	0.470927658646463
Pseudomonas_alcaligenes	Aspergillus_wentii	-0.0655170092528268	0.035063157553294
Pseudomonas_alcaligenes	Colletotrichum_lupini	-0.0117005967455146	0.373308095543079
Pseudomonas_alcaligenes	Nemoura_dubitans	-0.0256552198025108	0.239303559077055
Pseudomonas_alcaligenes	Tetranychus_urticae	-0.0569146717126707	0.0578729553298772
Pseudomonas_alcaligenes	Aureobasidium_pullulans	-0.0521688585542093	0.0747158732341548
Pseudomonas_alcaligenes	Cladosporium_cladosporioides	-0.0888236661117889	0.00699377407686618
Pseudomonas_alcaligenes	Aspergillus_melleus	-0.0510674082910771	0.0791126024771605
Pseudomonas_alcaligenes	Babesia_bovis	-0.110090769212077	0.00114705152499723
Pseudomonas_alcaligenes	Zymoseptoria_tritici	-0.105305647271089	0.00177298718228136
Pseudomonas_syringae	Actinoplanes_sp.	0.315411267111117	0
Pseudomonas_syringae	Pseudomonas_granadensis	0.280938096837411	1.22124532708767e-15
Pseudomonas_syringae	Diaphorobacter_ruginosibacter	0.401708723093425	0
Pseudomonas_syringae	Verminephrobacter_eiseniae	0.476338476876497	0
Pseudomonas_syringae	Pseudomonas_alcaligenes	0.536619441268313	0
Pseudomonas_syringae	Pseudomonas_syringae	1	1
Pseudomonas_syringae	Spiribacter_sp.	0.444453913695489	0
Pseudomonas_syringae	Sphingomonas_sp.	0.466946285327564	0
Pseudomonas_syringae	Stutzerimonas_stutzeri	0.537159462599839	0
Pseudomonas_syringae	Pseudomonas_oryzihabitans	0.579049359159482	0
Pseudomonas_syringae	Pseudomonas_psychrotolerans	0.56589564053015	0
Pseudomonas_syringae	Pseudomonas_putida	0.439011841165143	0
Pseudomonas_syringae	Pseudomonas_aeruginosa	0.487342405569017	0
Pseudomonas_syringae	Pseudomonas_sp.	0.444703373095574	0
Pseudomonas_syringae	Fusarium_flagelliforme	0.160053390936712	4.32709683717558e-06
Pseudomonas_syringae	Fusarium_denticulatum	0.192527613449243	4.01110961112394e-08
Pseudomonas_syringae	Fusarium_proliferatum	0.123869103222008	0.000297723494989244
Pseudomonas_syringae	Fusarium_venenatum	0.126226238808145	0.00023302839300432
Pseudomonas_syringae	Fusarium_fujikuroi	0.185645866494797	1.16215244982953e-07
Pseudomonas_syringae	Fusarium_mangiferae	0.137408442117168	6.88084094706554e-05
Pseudomonas_syringae	Fusarium_musae	0.18029886447218	2.58545975073687e-07
Pseudomonas_syringae	Fusarium_subglutinans	0.158897282739239	5.032342921929e-06
Pseudomonas_syringae	Fusarium_odoratissimum	0.119828963774245	0.000448705234552316
Pseudomonas_syringae	Fusarium_redolens	0.100608282285031	0.00267467826730872
Pseudomonas_syringae	Fusarium_tjaetaba	0.211831561688497	1.642700531157e-09
Pseudomonas_syringae	Fusarium_verticillioides	0.116814908282506	0.000604507300596691
Pseudomonas_syringae	Penicillium_oxalicum	0.0380347147570844	0.146710101756039
Pseudomonas_syringae	Calonectria_ilicicola	0.0768768914249328	0.0167524741719149
Pseudomonas_syringae	Fusarium_graminearum	0.0643391317929874	0.0376637195371912
Pseudomonas_syringae	Devosia_sp.	0.146686225903882	2.32501200180257e-05
Pseudomonas_syringae	Fusarium_solani_melongenae	0.165490048753482	2.09721485511238e-06
Pseudomonas_syringae	Sphingomonas_sanguinis	0.353783126619228	0
Pseudomonas_syringae	Agrobacterium_larrymoorei	0.180125193133076	2.65244809227738e-07
Pseudomonas_syringae	Agrobacterium_tumefaciens	0.190204677398117	5.76918640637913e-08
Pseudomonas_syringae	Erythrobacter_sp.	0.20439026486033	5.84335224651511e-09
Pseudomonas_syringae	Sphingomonas_paucimobilis	0.241477398776389	6.50957066028468e-12
Pseudomonas_syringae	Acinetobacter_indicus	0.00418128925463146	0.454040206218261
Pseudomonas_syringae	Azospirillum_sp.	0.19581001552579	2.38174316935513e-08
Pseudomonas_syringae	Klebsiella_oxytoca	0.287656322558187	2.22044604925031e-16
Pseudomonas_syringae	Streptomyces_sp.	0.194463311314682	2.9528499645437e-08
Pseudomonas_syringae	Methylobacterium_sp.	0.290530828464081	1.11022302462516e-16
Pseudomonas_syringae	Sinorhizobium_sp.	0.224285678731804	1.76642034332986e-10
Pseudomonas_syringae	Achromobacter_denitrificans	0.0435100321504502	0.114676061877177
Pseudomonas_syringae	Rhizobacter_sp.	0.134801125280214	9.22305936992274e-05
Pseudomonas_syringae	Pseudomonas_brassicacearum	0.0490660341822597	0.0875978109417522
Pseudomonas_syringae	Pseudomonas_tolaasii	0.123231613830802	0.000317890335860049
Pseudomonas_syringae	Pseudomonas_oryzae	0.149313200588831	1.68937783816547e-05
Pseudomonas_syringae	Rhizobium_phaseoli	0.31937912555461	0
Pseudomonas_syringae	Aureimonas_sp.	0.0983828929216777	0.00323170627490121
Pseudomonas_syringae	Burkholderia_gladioli	0.196369378639444	2.17735686147691e-08
Pseudomonas_syringae	Mycobacterium_sp.	0.0545640899348558	0.0657998236773126
Pseudomonas_syringae	Dokdonella_koreensis	0.144204003999661	3.12849200723164e-05
Pseudomonas_syringae	Xanthomonas_campestris	0.0977796625340949	0.00339965019906274
Pseudomonas_syringae	Comamonas_sp.	0.169419068277484	1.22442332350925e-06
Pseudomonas_syringae	Methylogaea_oryzae	0.185920018177574	1.11476407327338e-07
Pseudomonas_syringae	Pseudomonas_fulva	0.213913226629508	1.14214215862773e-09
Pseudomonas_syringae	Pseudomonas_mendocina	0.377652277622741	0
Pseudomonas_syringae	Rhizobium_sp.	0.280983180139592	1.22124532708767e-15
Pseudomonas_syringae	Zobellella_denitrificans	0.288959903328684	2.22044604925031e-16
Pseudomonas_syringae	Massilia_sp.	0.0266689535119258	0.230697528245041
Pseudomonas_syringae	Massilia_violaceinigra	-0.0664968719457437	0.0330135212263057
Pseudomonas_syringae	Variovorax_paradoxus	-0.0760610462338531	0.0177175004002517
Pseudomonas_syringae	Acinetobacter_baumannii	-0.156920162128118	6.49898286726529e-06
Pseudomonas_syringae	Acinetobacter_pittii	-0.12515539430831	0.000260599864887496
Pseudomonas_syringae	Acinetobacter_towneri	-0.213082749678377	1.32093869507386e-09
Pseudomonas_syringae	Acinetobacter_haemolyticus	-0.287528414527699	2.49911370426888e-16
Pseudomonas_syringae	Christensenella_sp.	-0.213588458353047	1.20906929522174e-09
Pseudomonas_syringae	Massilia_oculi	-0.137619936208194	6.71771303844651e-05
Pseudomonas_syringae	Acinetobacter_lwoffii	-0.17535500253245	5.30404074468919e-07
Pseudomonas_syringae	Acinetobacter_johnsonii	-0.177609599321367	3.83144165952579e-07
Pseudomonas_syringae	Acinetobacter_ursingii	-0.116777977956557	0.000606693384082788
Pseudomonas_syringae	Arthrobacter_crystallopoietes	-0.242946974929544	4.84978029112006e-12
Pseudomonas_syringae	Roseomonas_sp.	-0.233819887373402	2.92472686297627e-11
Pseudomonas_syringae	Massilia_forsythiae	-0.0735386839259868	0.0210056959814917
Pseudomonas_syringae	Devosia_beringensis	-0.16168666353826	3.48957974121492e-06
Pseudomonas_syringae	Massilia_putida	-0.098979195299169	0.00307305065032489
Pseudomonas_syringae	Aquincola_tertiaricarbonis	0.143619558731641	3.35262302026962e-05
Pseudomonas_syringae	Acinetobacter_sp.	-0.133574011145926	0.000105675199615232
Pseudomonas_syringae	Janthinobacterium_agaricidamnosum	-0.00846013072990748	0.407641086269955
Pseudomonas_syringae	Paludibacterium_sp.	-0.00957237509888187	0.395762078677248
Pseudomonas_syringae	Stenotrophomonas_sp.	0.151284749707836	1.32462899125052e-05
Pseudomonas_syringae	Stenotrophomonas_maltophilia	0.0542900883726494	0.0667760247935463
Pseudomonas_syringae	Sphingobium_sp.	0.0977382286178099	0.0034114680202334
Pseudomonas_syringae	Sphingobium_yanoikuyae	0.0364758325674756	0.156833528374601
Pseudomonas_syringae	Polaromonas_sp.	-0.0293320705731588	0.208931963092088
Pseudomonas_syringae	Xanthomonas_translucens	-0.046797744494298	0.0980135663671265
Pseudomonas_syringae	Delftia_acidovorans	-0.190400949652482	5.59567482170544e-08
Pseudomonas_syringae	Paenibacillus_sp.	0.00389409872135471	0.45718436856246
Pseudomonas_syringae	Delftia_tsuruhatensis	-0.111272896832579	0.00102738351670209
Pseudomonas_syringae	Delftia_lacustris	-0.0969075018525365	0.0036563137372719
Pseudomonas_syringae	Paenibacillus_glucanolyticus	-0.150020142025225	1.54882366674875e-05
Pseudomonas_syringae	Arthrobacter_sp.	0.155796242728646	7.50566351492843e-06
Pseudomonas_syringae	Curtobacterium_sp.	0.275899260920285	3.99680288865056e-15
Pseudomonas_syringae	Stutzerimonas_balearica	0.236556155969662	1.71994640751905e-11
Pseudomonas_syringae	Pseudomonas_asturiensis	0.0754749478909746	0.0184396432804688
Pseudomonas_syringae	Pseudomonas_viridiflava	0.142627006363152	3.76837281697018e-05
Pseudomonas_syringae	Enterobacter_kobei	0.0102627846746421	0.388435919706775
Pseudomonas_syringae	Paenibacillus_bovis	0.141263073196267	4.41955478338585e-05
Pseudomonas_syringae	Rhodococcus_erythropolis	0.0611349126436131	0.0455403984202558
Pseudomonas_syringae	Pseudomonas_brenneri	0.124660412761433	0.000274344064364884
Pseudomonas_syringae	Pseudomonas_monteilii	0.121642599002148	0.000373808374067641
Pseudomonas_syringae	Comamonas_testosteroni	0.129724470731095	0.000160740689943761
Pseudomonas_syringae	Herbaspirillum_robiniae	0.134841665830205	9.18150799742445e-05
Pseudomonas_syringae	Synechococcus_sp.	0.189729637768772	6.21091561514575e-08
Pseudomonas_syringae	Tsuneonella_amylolytica	0.151451754020246	1.29743514708514e-05
Pseudomonas_syringae	Lysobacter_antibioticus	0.183164151657983	1.6893129028972e-07
Pseudomonas_syringae	Neoasaia_chiangmaiensis	0.160233768819537	4.2259482824214e-06
Pseudomonas_syringae	Comamonas_fluminis	0.161554070597128	3.55133641694039e-06
Pseudomonas_syringae	Chitinimonas_koreensis	0.312494269362381	0
Pseudomonas_syringae	Klebsiella_quasipneumoniae	0.329108736923429	0
Pseudomonas_syringae	Ectothiorhodospira_sp.	0.0859364275826026	0.00871766274580621
Pseudomonas_syringae	Thiomicrospira_microaerophila	0.22872035339868	7.72912844837492e-11
Pseudomonas_syringae	Alkalilimnicola_ehrlichii	0.198401203099181	1.56832680175967e-08
Pseudomonas_syringae	Dyella_telluris	0.297760459157965	0
Pseudomonas_syringae	Cupriavidus_oxalaticus	0.303749784660385	0
Pseudomonas_syringae	Skermanella_sp.	0.205841874075726	4.57887483484853e-09
Pseudomonas_syringae	Pantoea_dispersa	0.16267148228811	3.06193533217147e-06
Pseudomonas_syringae	Pantoea_stewartii	0.165518103830475	2.08926321043634e-06
Pseudomonas_syringae	Pantoea_ananatis	0.0982239080879567	0.0032752302147393
Pseudomonas_syringae	Herbaspirillum_huttiense	0.0413034601964388	0.126931605879154
Pseudomonas_syringae	Herbaspirillum_seropedicae	0.140695502589554	4.72063782535059e-05
Pseudomonas_syringae	Exiguobacterium_acetylicum	0.0679579901397681	0.0301411062536849
Pseudomonas_syringae	Exiguobacterium_sp.	-0.00181237880008278	0.480042869010723
Pseudomonas_syringae	Duffyella_gerundensis	-0.123236028703266	0.00031774641288202
Pseudomonas_syringae	Pantoea_sp.	0.0354975505078317	0.163415420645035
Pseudomonas_syringae	Pantoea_agglomerans	0	0.5
Pseudomonas_syringae	Pantoea_vagans	-0.00196316433474464	0.478384044253053
Pseudomonas_syringae	Pantoea_eucalypti	-0.00748313879899043	0.418146353244169
Pseudomonas_syringae	Pantoea_jilinensis	-0.0230912404323915	0.261830320567401
Pseudomonas_syringae	Kosakonia_cowanii	0.00323085058797057	0.4644555142629
Pseudomonas_syringae	Kosakonia_sp.	0.0186413766611657	0.303347571827494
Pseudomonas_syringae	Klebsiella_michiganensis	-0.0671358250471858	0.0317308392807421
Pseudomonas_syringae	Salmonella_enterica	-0.0227552868195078	0.264860380249183
Pseudomonas_syringae	Enterobacter_hormaechei	-0.00488785208507969	0.446317382611699
Pseudomonas_syringae	Pantoea_deleyi	-0.0400325102912831	0.134389822931572
Pseudomonas_syringae	Escherichia_coli	-0.0124565090474669	0.365430670654539
Pseudomonas_syringae	Klebsiella_pneumoniae	-0.0170005265590727	0.319364588506797
Pseudomonas_syringae	Enterobacter_asburiae	-0.108488247998453	0.00132964151166168
Pseudomonas_syringae	Enterobacter_cloacae	-0.00359270494152053	0.460486903520133
Pseudomonas_syringae	Enterobacter_sp.	0.00674224017595437	0.426152459244995
Pseudomonas_syringae	Acidovorax_sp.	-0.132560667276482	0.000118140496939464
Pseudomonas_syringae	Pseudomonas_agarici	-0.0264511368166953	0.23253198353738
Pseudomonas_syringae	Cavenderia_fasciculata	-0.234963967148633	2.34439357585983e-11
Pseudomonas_syringae	Curtobacterium_flaccumfaciens	-0.112372547028846	0.000926440829475782
Pseudomonas_syringae	Curtobacterium_luteum	-0.0024729244356072	0.472778996327966
Pseudomonas_syringae	Ralstonia_insidiosa	0.0123306469111828	0.36673846847974
Pseudomonas_syringae	Ralstonia_pickettii	-0.0730162238026577	0.0217476640222851
Pseudomonas_syringae	Hymenobacter_sp.	-0.066853592138808	0.0322922556692441
Pseudomonas_syringae	Pseudarthrobacter_sp.	0.011679592305408	0.373527758558671
Pseudomonas_syringae	Ralstonia_solanacearum	-0.142206340802896	3.95886688305227e-05
Pseudomonas_syringae	Variovorax_sp.	0.0206639732949857	0.284113846477969
Pseudomonas_syringae	Cupriavidus_sp.	0.0673703077623578	0.0312705508804314
Pseudomonas_syringae	Pseudomonas_entomophila	0.146047777714335	2.51061876523906e-05
Pseudomonas_syringae	Moesziomyces_antarcticus	-0.124252759427421	0.000286166318646688
Pseudomonas_syringae	Priestia_megaterium	-0.0588154229453886	0.052027877090355
Pseudomonas_syringae	Achromobacter_xylosoxidans	-0.033947207361221	0.174207457856253
Pseudomonas_syringae	Stenotrophomonas_rhizophila	-0.076643647819302	0.0170236757598251
Pseudomonas_syringae	Bradyrhizobium_sp.	-0.00649052690886132	0.428879559544029
Pseudomonas_syringae	Ocypus_olens	0.00115315383544812	0.487298820848135
Pseudomonas_syringae	Thecophora_atra	0.0229622224740451	0.262991867502719
Pseudomonas_syringae	Pseudomonas_atacamensis	-0.157716474914466	5.86502555640617e-06
Pseudomonas_syringae	Pseudomonas_koreensis	-0.0218863324047742	0.272779372287149
Pseudomonas_syringae	Rhodococcus_sp.	-0.0788510037630543	0.0146012908423444
Pseudomonas_syringae	Pseudomonas_orientalis	-0.0688799053306661	0.0284374616715357
Pseudomonas_syringae	Xanthomonas_arboricola	0.0132701967518661	0.357014113443872
Pseudomonas_syringae	Pseudomonas_synxantha	0.0695691440390717	0.0272166898301622
Pseudomonas_syringae	Pseudomonas_arsenicoxydans	0.0646241660766623	0.0370204233702467
Pseudomonas_syringae	Pseudomonas_protegens	-0.00596568101992001	0.434576584719961
Pseudomonas_syringae	Pseudomonas_rhizosphaerae	0.0895300424648195	0.00662077890533563
Pseudomonas_syringae	Colletotrichum_higginsianum	0.0378440393329097	0.147924313913823
Pseudomonas_syringae	Fusarium_oxysporum	0.0191350652689617	0.298599523664789
Pseudomonas_syringae	Fusarium_coffeatum	0.0344982364077624	0.170321019056146
Pseudomonas_syringae	Neofusicoccum_parvum	-0.0495713277024723	0.0853941410307992
Pseudomonas_syringae	Sweet_potato_leaf_curl_virus	0.0876692812782913	0.00764325794597276
Pseudomonas_syringae	Rhizobium_leguminosarum	0.034574882993241	0.169784851620462
Pseudomonas_syringae	Sweet_potato_leaf_curl_South_Carolina_virus	0.127549193337807	0.000202716543850956
Pseudomonas_syringae	Mesorhizobium_sp.	0.162628054252759	3.07968864365904e-06
Pseudomonas_syringae	Novosphingobium_sp.	0.127900225986793	0.000195314372872346
Pseudomonas_syringae	Sphingopyxis_sp.	0.0896795080800468	0.00654414329573916
Pseudomonas_syringae	Microbacterium_sp.	0.13973193772768	5.27648908430489e-05
Pseudomonas_syringae	Microbacterium_testaceum	0.0215310565503831	0.27605051704486
Pseudomonas_syringae	Methylobacterium_aquaticum	0.202982679488155	7.38949501588593e-09
Pseudomonas_syringae	Methylobacterium_oryzae	0.152462283468415	1.14385933120964e-05
Pseudomonas_syringae	Roseovarius_indicus	0.174663270023437	5.85575596345755e-07
Pseudomonas_syringae	Ipomea_begomovirus_satellite_2	-0.0152676929791007	0.336652089151505
Pseudomonas_syringae	Microvirga_sp.	0.0153568316621833	0.335753944193289
Pseudomonas_syringae	Altererythrobacter_sp.	0.0960922716465333	0.00391177221199657
Pseudomonas_syringae	Sphingomonas_taxi	0.102555555886534	0.00225993752091647
Pseudomonas_syringae	Sphingomonas_melonis	-0.0344321864279111	0.170783927208228
Pseudomonas_syringae	Brevundimonas_sp.	0.0920921115533381	0.00541100778619241
Pseudomonas_syringae	Brevundimonas_diminuta	-0.0179456383996295	0.310095348504763
Pseudomonas_syringae	Bosea_sp.	0.0425312769752798	0.120004341721769
Pseudomonas_syringae	Methylorubrum_populi	0.0155210660568642	0.334101601216319
Pseudomonas_syringae	Halomonas_sp.	0.307296621141047	0
Pseudomonas_syringae	Pseudomonas_chlororaphis	0.242748328826373	5.04718489224842e-12
Pseudomonas_syringae	Erwinia_sp.	0.00230592486078651	0.474614695669706
Pseudomonas_syringae	Acidovorax_avenae	-0.0419497458830371	0.123251428391763
Pseudomonas_syringae	Lysobacter_sp.	-0.0316732568880922	0.190834299511386
Pseudomonas_syringae	Alcanivorax_sp.	0.0935378634569133	0.00481868151499798
Pseudomonas_syringae	Pseudomonas_argentinensis	0.0982344779079637	0.00327232035954461
Pseudomonas_syringae	Hydrogenophaga_sp.	0.0131152163691235	0.358611988400587
Pseudomonas_syringae	Pseudomonas_denitrificans	0.110540661237611	0.00110008186420241
Pseudomonas_syringae	Marinobacter_sp.	-0.00716827314731883	0.421544839556774
Pseudomonas_syringae	Pseudomonas_knackmussii	0.10400989826893	0.00198912173285382
Pseudomonas_syringae	Burkholderia_sp.	0.014547994560187	0.343937348133331
Pseudomonas_syringae	Pseudomonas_parafulva	0.0980308736585093	0.00332878240720658
Pseudomonas_syringae	Pseudomonas_fluorescens	0.157364180208216	6.13786448977471e-06
Pseudomonas_syringae	Pseudomonas_iranensis	0.00138087361979955	0.484791760381067
Pseudomonas_syringae	Pseudomonas_rhodesiae	0.017630564647127	0.313172475452236
Pseudomonas_syringae	Serratia_marcescens	0.0154993745840177	0.334319653597099
Pseudomonas_syringae	Didymella_exigua	-0.180254927384509	2.60225160227251e-07
Pseudomonas_syringae	Boeremia_exigua	-0.0534972931785389	0.069663593659336
Pseudomonas_syringae	Macroventuria_anomochaeta	-0.0792836421073881	0.0141629173685804
Pseudomonas_syringae	Alternaria_rosae	-0.0928686850929052	0.00508527038009803
Pseudomonas_syringae	Stagonosporopsis_rhizophila	-0.0226101176778877	0.26617518368233
Pseudomonas_syringae	Moraxella_osloensis	-0.00498143193578082	0.445296000403553
Pseudomonas_syringae	Serratia_ureilytica	-0.0939412657421255	0.00466404818904117
Pseudomonas_syringae	Alcaligenes_faecalis	-0.00501864759084247	0.444889908489619
Pseudomonas_syringae	Citrobacter_freundii	0.0162852251312087	0.326456048580344
Pseudomonas_syringae	Phytobacter_ursingii	0.00842150928458807	0.408055166549341
Pseudomonas_syringae	Hydrogenophilus_thermoluteolus	-0.17170369198938	8.9034306738422e-07
Pseudomonas_syringae	Serratia_sp.	-0.199577921896672	1.2948690401933e-08
Pseudomonas_syringae	Alternaria_alternata	-0.195565066138683	2.47697952624602e-08
Pseudomonas_syringae	Filobasidium_floriforme	-0.033532909953301	0.177166264954517
Pseudomonas_syringae	Plenodomus_biglobosus	-0.134413895501604	9.62893252830086e-05
Pseudomonas_syringae	Cladosporium_sp.	-0.159203889944868	4.83531247676752e-06
Pseudomonas_syringae	Cercospora_kikuchii	-0.295519341024049	3.48799986703194e-17
Pseudomonas_syringae	Bipolaris_sorokiniana	-0.279699558308346	1.62010411862254e-15
Pseudomonas_syringae	Botrytis_cinerea	-0.349113025735912	1.19773289840507e-23
Pseudomonas_syringae	Alternaria_atra	-0.301297671253736	8.07536464438661e-18
Pseudomonas_syringae	Pyrenophora_tritici_repentis	-0.303270854422305	4.86271855195828e-18
Pseudomonas_syringae	Alternaria_arborescens	-0.139549159545724	5.38865456085113e-05
Pseudomonas_syringae	Alternaria_burnsii	-0.199127697149562	1.3935504599107e-08
Pseudomonas_syringae	Cercospora_beticola	-0.184006361882231	1.48876887902429e-07
Pseudomonas_syringae	Cercospora_sp.	-0.227216258129324	1.02498209788465e-10
Pseudomonas_syringae	Sporobolomyces_sp.	-0.239680396117045	9.30507285002498e-12
Pseudomonas_syringae	Alternaria_solani	-0.22684066642981	1.09949483404952e-10
Pseudomonas_syringae	Exserohilum_turcicum	-0.236735847070733	1.66062818299852e-11
Pseudomonas_syringae	Pyrenophora_teres	-0.287826963536296	2.32445479008593e-16
Pseudomonas_syringae	Parastagonospora_nodorum	-0.242228437975377	5.60180600296602e-12
Pseudomonas_syringae	Stemphylium_lycopersici	-0.279642605239859	1.64192956523171e-15
Pseudomonas_syringae	Acinetobacter_radioresistens	-0.176833889997397	4.28707165501153e-07
Pseudomonas_syringae	Bacillus_sp.	-0.209791915225787	2.33695493697266e-09
Pseudomonas_syringae	Staphylococcus_capitis	-0.194569469754655	2.9034000463024e-08
Pseudomonas_syringae	Human_immunodeficiency_virus_1	-0.200845245350966	1.05206720958275e-08
Pseudomonas_syringae	Oppiella_nova	-0.148340295645653	1.90268471000316e-05
Pseudomonas_syringae	Malassezia_restricta	-0.190540144480288	5.47568787761588e-08
Pseudomonas_syringae	Cutibacterium_acnes	-0.181883010787645	2.04508676628009e-07
Pseudomonas_syringae	Naegleria_fowleri	-0.159506819834327	4.64788216586242e-06
Pseudomonas_syringae	Cutibacterium_granulosum	-0.219802067212543	4.00362600489307e-10
Pseudomonas_syringae	Staphylococcus_haemolyticus	-0.318142252813881	9.37061833787062e-20
Pseudomonas_syringae	Malassezia_globosa	-0.186774834906605	9.78668898931887e-08
Pseudomonas_syringae	Staphylococcus_epidermidis	-0.182878745339594	1.76299611730351e-07
Pseudomonas_syringae	Corynebacterium_kefirresidentii	-0.158626988304585	5.21236420190099e-06
Pseudomonas_syringae	Corynebacterium_singulare	-0.235858196138229	1.97061640468286e-11
Pseudomonas_syringae	Corynebacterium_tuberculostearicum	-0.164134283236145	2.51792375258968e-06
Pseudomonas_syringae	Pseudomicrostroma_glucosiphilum	-0.265732178894979	3.93351393838049e-14
Pseudomonas_syringae	Sympodiomycopsis_paphiopedili	-0.220885475196278	3.29063286782405e-10
Pseudomonas_syringae	Diaporthe_batatas	-0.270738294754555	1.280801902355e-14
Pseudomonas_syringae	Trypanosoma_conorhini	-0.246666035860949	2.28275347183999e-12
Pseudomonas_syringae	Corynebacterium_aquilae	-0.152105613585245	1.19597893138775e-05
Pseudomonas_syringae	Sweet_potato_symptomless_virus_1	-0.131245068702869	0.000136383103869813
Pseudomonas_syringae	Sweet_potato_badnavirus_A	-0.174990549923322	5.588183260344e-07
Pseudomonas_syringae	Sweet_potato_badnavirus_B	-0.0794573389928512	0.0139901285947784
Pseudomonas_syringae	Sweet_potato_pakakuy_virus	-0.0795996905900138	0.0138498764299986
Pseudomonas_syringae	Cerceris_rybyensis	-0.220919515673235	3.27036422363812e-10
Pseudomonas_syringae	Microcoleus_vaginatus	-0.264446458933881	5.22746505562642e-14
Pseudomonas_syringae	Erysiphe_pisi	-0.162823375969338	3.00060707473523e-06
Pseudomonas_syringae	Sweet_potato_badnavirus_C	-0.217037490758562	6.5735309010909e-10
Pseudomonas_syringae	Prevotella_melaninogenica	-0.306059826019224	2.35849984113157e-18
Pseudomonas_syringae	Limnohabitans_sp.	-0.288814572962124	1.82795797584925e-16
Pseudomonas_syringae	Schaalia_odontolytica	-0.271838317119533	9.97781287444156e-15
Pseudomonas_syringae	Veillonella_parvula	-0.27141554971444	1.09843107184873e-14
Pseudomonas_syringae	Staphylococcus_hominis	-0.291528205665804	9.39957497986512e-17
Pseudomonas_syringae	Lactobacillus_crispatus	-0.324251229986636	1.73260365655718e-20
Pseudomonas_syringae	Peronospora_effusa	-0.276422860092926	3.48109764707566e-15
Pseudomonas_syringae	Acinetobacter_junii	-0.277057997833014	3.00383978954806e-15
Pseudomonas_syringae	Rothia_mucilaginosa	-0.306745319738675	1.97187455002623e-18
Pseudomonas_syringae	Bemisia_tabaci	0.00070234286886206	0.492263366164454
Pseudomonas_syringae	Rickettsia_endosymbiont_of_Bemisia_tabaci	-0.014362235876594	0.345827280686226
Pseudomonas_syringae	Candidatus_Hamiltonella_defensa	-0.023574177028622	0.25750588271765
Pseudomonas_syringae	Candidatus_Portiera_aleyrodidarum	-0.0145138487120409	0.344284462260407
Pseudomonas_syringae	Albugo_laibachii	-0.177020625869398	4.17285148436583e-07
Pseudomonas_syringae	Aureobasidium_namibiae	-0.162607468105574	3.08813853240224e-06
Pseudomonas_syringae	Aspergillus_terreus	-0.167737875317264	1.54380636030177e-06
Pseudomonas_syringae	Schizosaccharomyces_cryophilus	-0.179350856945541	2.97199601806753e-07
Pseudomonas_syringae	Aureobasidium_melanogenum	0.00184588268306984	0.479674254619686
Pseudomonas_syringae	Metarhizium_album	-0.00288894077428514	0.46820863708179
Pseudomonas_syringae	Aspergillus_wentii	-0.0829496534440237	0.0108815380938209
Pseudomonas_syringae	Colletotrichum_lupini	-0.0515353918533112	0.0772212069936702
Pseudomonas_syringae	Nemoura_dubitans	-0.042257218947823	0.121527020155569
Pseudomonas_syringae	Tetranychus_urticae	-0.0450781423783233	0.106493452758291
Pseudomonas_syringae	Aureobasidium_pullulans	-0.0574204213151672	0.0562695942964472
Pseudomonas_syringae	Cladosporium_cladosporioides	-0.121300254336357	0.000386992221189891
Pseudomonas_syringae	Aspergillus_melleus	-0.0695065355461566	0.0273257488557818
Pseudomonas_syringae	Babesia_bovis	-0.143316651288442	3.47467058052473e-05
Pseudomonas_syringae	Zymoseptoria_tritici	-0.140844848299842	4.63959180827813e-05
Spiribacter_sp.	Actinoplanes_sp.	0.304957549456843	0
Spiribacter_sp.	Pseudomonas_granadensis	0.309903224929382	0
Spiribacter_sp.	Diaphorobacter_ruginosibacter	0.504391437813188	0
Spiribacter_sp.	Verminephrobacter_eiseniae	0.303537887685313	0
Spiribacter_sp.	Pseudomonas_alcaligenes	0.489500910197886	0
Spiribacter_sp.	Pseudomonas_syringae	0.444453913695489	0
Spiribacter_sp.	Spiribacter_sp.	1	1
Spiribacter_sp.	Sphingomonas_sp.	0.39974277734105	0
Spiribacter_sp.	Stutzerimonas_stutzeri	0.422297097323761	0
Spiribacter_sp.	Pseudomonas_oryzihabitans	0.38936134816571	0
Spiribacter_sp.	Pseudomonas_psychrotolerans	0.365543428239762	0
Spiribacter_sp.	Pseudomonas_putida	0.268859608347056	1.95399252334028e-14
Spiribacter_sp.	Pseudomonas_aeruginosa	0.416239834140463	0
Spiribacter_sp.	Pseudomonas_sp.	0.300038655048733	0
Spiribacter_sp.	Fusarium_flagelliforme	0.167292409716567	1.64096714327933e-06
Spiribacter_sp.	Fusarium_denticulatum	0.283260371127697	6.66133814775094e-16
Spiribacter_sp.	Fusarium_proliferatum	0.197810496918594	1.72590880476164e-08
Spiribacter_sp.	Fusarium_venenatum	0.223525422252203	2.0318147164744e-10
Spiribacter_sp.	Fusarium_fujikuroi	0.227204819143074	1.02717723216017e-10
Spiribacter_sp.	Fusarium_mangiferae	0.23184917322677	4.26937374342629e-11
Spiribacter_sp.	Fusarium_musae	0.233638263955847	3.0289215580126e-11
Spiribacter_sp.	Fusarium_subglutinans	0.234610542421108	2.51048071220339e-11
Spiribacter_sp.	Fusarium_odoratissimum	0.166674487465873	1.78547772633486e-06
Spiribacter_sp.	Fusarium_redolens	0.19689066881927	2.00223138069333e-08
Spiribacter_sp.	Fusarium_tjaetaba	0.196966831784319	1.97781446775736e-08
Spiribacter_sp.	Fusarium_verticillioides	0.18061829544054	2.46647679946754e-07
Spiribacter_sp.	Penicillium_oxalicum	0.136051584862241	8.01931214110541e-05
Spiribacter_sp.	Calonectria_ilicicola	0.2146010593167	1.01207353608856e-09
Spiribacter_sp.	Fusarium_graminearum	0.12645565867885	0.000227486222726281
Spiribacter_sp.	Devosia_sp.	0.272851236760807	7.99360577730113e-15
Spiribacter_sp.	Fusarium_solani_melongenae	0.225380674142578	1.44262601864398e-10
Spiribacter_sp.	Sphingomonas_sanguinis	0.395435406742544	0
Spiribacter_sp.	Agrobacterium_larrymoorei	0.227872388651796	9.06456021354529e-11
Spiribacter_sp.	Agrobacterium_tumefaciens	0.239301883302432	1.0028644581439e-11
Spiribacter_sp.	Erythrobacter_sp.	0.21781027162131	5.72653480190866e-10
Spiribacter_sp.	Sphingomonas_paucimobilis	0.331486182360384	0
Spiribacter_sp.	Acinetobacter_indicus	0.17185922832772	8.71104974375925e-07
Spiribacter_sp.	Azospirillum_sp.	0.255912873446543	3.31956684362922e-13
Spiribacter_sp.	Klebsiella_oxytoca	0.293585409295742	0
Spiribacter_sp.	Streptomyces_sp.	0.164725758043756	2.32531406019199e-06
Spiribacter_sp.	Methylobacterium_sp.	0.286590947769517	3.33066907387547e-16
Spiribacter_sp.	Sinorhizobium_sp.	0.255743667175006	3.44169137633799e-13
Spiribacter_sp.	Achromobacter_denitrificans	0.17340451197223	7.00415263121812e-07
Spiribacter_sp.	Rhizobacter_sp.	0.264011161041738	5.75095526755831e-14
Spiribacter_sp.	Pseudomonas_brassicacearum	0.232645757493492	3.6655567470234e-11
Spiribacter_sp.	Pseudomonas_tolaasii	0.257904981698691	2.16937579011756e-13
Spiribacter_sp.	Pseudomonas_oryzae	0.33194013511286	0
Spiribacter_sp.	Rhizobium_phaseoli	0.297411439560435	0
Spiribacter_sp.	Aureimonas_sp.	0.198040574799423	1.66278913971141e-08
Spiribacter_sp.	Burkholderia_gladioli	0.285767627716704	4.44089209850063e-16
Spiribacter_sp.	Mycobacterium_sp.	0.206017448862068	4.44525882770108e-09
Spiribacter_sp.	Dokdonella_koreensis	0.292039718835044	0
Spiribacter_sp.	Xanthomonas_campestris	0.225991758057344	1.28789201525592e-10
Spiribacter_sp.	Comamonas_sp.	0.364950734061349	0
Spiribacter_sp.	Methylogaea_oryzae	0.319823816374355	0
Spiribacter_sp.	Pseudomonas_fulva	0.263014906067109	7.16093850883226e-14
Spiribacter_sp.	Pseudomonas_mendocina	0.464812540540371	0
Spiribacter_sp.	Rhizobium_sp.	0.31992069844324	0
Spiribacter_sp.	Zobellella_denitrificans	0.416402054826732	0
Spiribacter_sp.	Massilia_sp.	0.00146226649389669	0.483895813248308
Spiribacter_sp.	Massilia_violaceinigra	-0.0225509351603652	0.266712147150673
Spiribacter_sp.	Variovorax_paradoxus	-0.0857080599160975	0.00886868071684938
Spiribacter_sp.	Acinetobacter_baumannii	-0.114444477607646	0.000760557662903926
Spiribacter_sp.	Acinetobacter_pittii	-0.137653362758698	6.69226597034742e-05
Spiribacter_sp.	Acinetobacter_towneri	-0.132741802127194	0.000115815778189012
Spiribacter_sp.	Acinetobacter_haemolyticus	-0.206716694759796	3.94967395751241e-09
Spiribacter_sp.	Christensenella_sp.	-0.174887268916761	5.67132783213622e-07
Spiribacter_sp.	Massilia_oculi	-0.139461274144847	5.4433830164087e-05
Spiribacter_sp.	Acinetobacter_lwoffii	-0.12976210732479	0.000160091649706839
Spiribacter_sp.	Acinetobacter_johnsonii	-0.134718662611653	9.3081231230717e-05
Spiribacter_sp.	Acinetobacter_ursingii	-0.0874286432578113	0.0077851358413608
Spiribacter_sp.	Arthrobacter_crystallopoietes	-0.202631405304309	7.83329766018553e-09
Spiribacter_sp.	Roseomonas_sp.	-0.133423158494863	0.000107449309237679
Spiribacter_sp.	Massilia_forsythiae	-0.000766256620579053	0.491559426900284
Spiribacter_sp.	Devosia_beringensis	-0.131805473346186	0.000128311767835125
Spiribacter_sp.	Massilia_putida	-0.0664898288572044	0.0330278942039945
Spiribacter_sp.	Aquincola_tertiaricarbonis	-0.00222455857037307	0.475509290767936
Spiribacter_sp.	Acinetobacter_sp.	-0.0429287992769338	0.117819622650101
Spiribacter_sp.	Janthinobacterium_agaricidamnosum	0.0186183590357345	0.303569763245184
Spiribacter_sp.	Paludibacterium_sp.	0.0485158039082109	0.0900453220744337
Spiribacter_sp.	Stenotrophomonas_sp.	0.174826499495095	5.72080299354738e-07
Spiribacter_sp.	Stenotrophomonas_maltophilia	0.12138188704042	0.000383809962524184
Spiribacter_sp.	Sphingobium_sp.	0.144824575246346	2.90604171699904e-05
Spiribacter_sp.	Sphingobium_yanoikuyae	0.0247283211795646	0.247323139031846
Spiribacter_sp.	Polaromonas_sp.	0.0916118353880798	0.00562160537373813
Spiribacter_sp.	Xanthomonas_translucens	-0.0363522864999828	0.15765500651293
Spiribacter_sp.	Delftia_acidovorans	-0.0712988925390712	0.0243439545580428
Spiribacter_sp.	Paenibacillus_sp.	0.00672524856715662	0.426336439587905
Spiribacter_sp.	Delftia_tsuruhatensis	-0.0462378619574242	0.100718514181536
Spiribacter_sp.	Delftia_lacustris	-0.0198198477685858	0.292070091013151
Spiribacter_sp.	Paenibacillus_glucanolyticus	-0.0684772346992963	0.0291714751225155
Spiribacter_sp.	Arthrobacter_sp.	0.065919764763233	0.0342084139739147
Spiribacter_sp.	Curtobacterium_sp.	0.161129831744018	3.75601616942056e-06
Spiribacter_sp.	Stutzerimonas_balearica	0.16309336460634	2.89448209844778e-06
Spiribacter_sp.	Pseudomonas_asturiensis	0.199146815400718	1.38921587566898e-08
Spiribacter_sp.	Pseudomonas_viridiflava	0.116617081172577	0.00061630294390369
Spiribacter_sp.	Enterobacter_kobei	0.173990270401333	6.44515961600867e-07
Spiribacter_sp.	Paenibacillus_bovis	0.142143819328703	3.98794287286286e-05
Spiribacter_sp.	Rhodococcus_erythropolis	0.0912139964907829	0.0058015227618633
Spiribacter_sp.	Pseudomonas_brenneri	0.0211963786771283	0.279149489759195
Spiribacter_sp.	Pseudomonas_monteilii	0.0033662489134566	0.462970108553428
Spiribacter_sp.	Comamonas_testosteroni	0.14421691479196	3.12370441976073e-05
Spiribacter_sp.	Herbaspirillum_robiniae	0.0872519663547501	0.00789077019568951
Spiribacter_sp.	Synechococcus_sp.	0.249133011566433	1.37523326060318e-12
Spiribacter_sp.	Tsuneonella_amylolytica	0.242182651698917	5.65347768599622e-12
Spiribacter_sp.	Lysobacter_antibioticus	0.249424358359426	1.29496413592278e-12
Spiribacter_sp.	Neoasaia_chiangmaiensis	0.187468680390877	8.80125877733562e-08
Spiribacter_sp.	Comamonas_fluminis	0.191981502721435	4.37068112812966e-08
Spiribacter_sp.	Chitinimonas_koreensis	0.3317890294657	0
Spiribacter_sp.	Klebsiella_quasipneumoniae	0.322701500410801	0
Spiribacter_sp.	Ectothiorhodospira_sp.	0.0590205140768552	0.0514262236065808
Spiribacter_sp.	Thiomicrospira_microaerophila	0.0974275709005665	0.00350125417580904
Spiribacter_sp.	Alkalilimnicola_ehrlichii	-0.00897374286038266	0.402144349226427
Spiribacter_sp.	Dyella_telluris	0.223281718851795	2.1248292014775e-10
Spiribacter_sp.	Cupriavidus_oxalaticus	0.0144130454189844	0.34530995445384
Spiribacter_sp.	Skermanella_sp.	0.11535914795341	0.000696409645977947
Spiribacter_sp.	Pantoea_dispersa	0.0600904953794525	0.0483763888553479
Spiribacter_sp.	Pantoea_stewartii	0.111143992572449	0.00103985359142544
Spiribacter_sp.	Pantoea_ananatis	0.0244105761815007	0.250104926878733
Spiribacter_sp.	Herbaspirillum_huttiense	-0.0212554377173053	0.278601404096714
Spiribacter_sp.	Herbaspirillum_seropedicae	0.0520959219537683	0.0750011409699523
Spiribacter_sp.	Exiguobacterium_acetylicum	0.0213295815789697	0.277914068116483
Spiribacter_sp.	Exiguobacterium_sp.	-0.0027919163193777	0.469274197007255
Spiribacter_sp.	Duffyella_gerundensis	-0.122575623523642	0.000339960756713697
Spiribacter_sp.	Pantoea_sp.	0.0819972257101882	0.0116632964245904
Spiribacter_sp.	Pantoea_agglomerans	0.00118291606023235	0.486971125733835
Spiribacter_sp.	Pantoea_vagans	-0.0154457958936742	0.334858489581871
Spiribacter_sp.	Pantoea_eucalypti	-0.0145471775307666	0.343945652222438
Spiribacter_sp.	Pantoea_jilinensis	-0.053035893005188	0.0713877581494691
Spiribacter_sp.	Kosakonia_cowanii	-0.0521072937165989	0.0749566095531388
Spiribacter_sp.	Kosakonia_sp.	-0.000871736643420551	0.490397739559385
Spiribacter_sp.	Klebsiella_michiganensis	-0.0210850419564406	0.280184148528326
Spiribacter_sp.	Salmonella_enterica	-0.00686394094516962	0.424835188876667
Spiribacter_sp.	Enterobacter_hormaechei	-0.0351203500573385	0.166000381573242
Spiribacter_sp.	Pantoea_deleyi	-0.0557204202593242	0.0618012673764912
Spiribacter_sp.	Escherichia_coli	-0.0659495207669869	0.0341459487053964
Spiribacter_sp.	Klebsiella_pneumoniae	-0.024202056722874	0.251939431447876
Spiribacter_sp.	Enterobacter_asburiae	-0.145286358361549	2.7503044200858e-05
Spiribacter_sp.	Enterobacter_cloacae	-0.0522928681666974	0.0742327479780888
Spiribacter_sp.	Enterobacter_sp.	-0.00290653635768146	0.468015419732702
Spiribacter_sp.	Acidovorax_sp.	-0.165328690397249	2.14351356207149e-06
Spiribacter_sp.	Pseudomonas_agarici	-0.0589977866544671	0.0514926232432337
Spiribacter_sp.	Cavenderia_fasciculata	-0.162021336007995	3.33822870014794e-06
Spiribacter_sp.	Curtobacterium_flaccumfaciens	-0.116548073041238	0.000620467282744288
Spiribacter_sp.	Curtobacterium_luteum	-0.0175027191815533	0.314424790589311
Spiribacter_sp.	Ralstonia_insidiosa	-0.00142755834750719	0.484277859935159
Spiribacter_sp.	Ralstonia_pickettii	-0.0232885220065659	0.260059289167887
Spiribacter_sp.	Hymenobacter_sp.	-0.0622514155422373	0.0426578466638042
Spiribacter_sp.	Pseudarthrobacter_sp.	-0.00856501634045759	0.406517074709252
Spiribacter_sp.	Ralstonia_solanacearum	-0.0133094912773073	0.35660937616373
Spiribacter_sp.	Variovorax_sp.	-0.00412386442084123	0.454668669887681
Spiribacter_sp.	Cupriavidus_sp.	-0.056711824773831	0.0585260179570644
Spiribacter_sp.	Pseudomonas_entomophila	0.0418107151295173	0.124036749620925
Spiribacter_sp.	Moesziomyces_antarcticus	-0.0500932606484792	0.0831616907899471
Spiribacter_sp.	Priestia_megaterium	-0.00429233506751725	0.452825235771585
Spiribacter_sp.	Achromobacter_xylosoxidans	-0.0718630585891045	0.0234637895087985
Spiribacter_sp.	Stenotrophomonas_rhizophila	-0.0378938304544245	0.147606600583718
Spiribacter_sp.	Bradyrhizobium_sp.	0	0.5
Spiribacter_sp.	Ocypus_olens	0.00391941048489852	0.45690714492257
Spiribacter_sp.	Thecophora_atra	0.00362716344297986	0.46010918095576
Spiribacter_sp.	Pseudomonas_atacamensis	-0.140229514725927	4.98217855930933e-05
Spiribacter_sp.	Pseudomonas_koreensis	-0.0624889663122852	0.0420639526930559
Spiribacter_sp.	Rhodococcus_sp.	-0.0995434574257483	0.00292940310339684
Spiribacter_sp.	Pseudomonas_orientalis	-0.0594375221681394	0.0502199300721859
Spiribacter_sp.	Xanthomonas_arboricola	0.0168220102673631	0.321128354843206
Spiribacter_sp.	Pseudomonas_synxantha	0.0136147266156954	0.353470940640266
Spiribacter_sp.	Pseudomonas_arsenicoxydans	0.0140109842602174	0.34941142570016
Spiribacter_sp.	Pseudomonas_protegens	-0.00156692076540144	0.482743931852072
Spiribacter_sp.	Pseudomonas_rhizosphaerae	0.00782307215806244	0.414484142120052
Spiribacter_sp.	Colletotrichum_higginsianum	0.0776975547008463	0.0158273846187602
Spiribacter_sp.	Fusarium_oxysporum	0.0717084788478831	0.0237022525299291
Spiribacter_sp.	Fusarium_coffeatum	0.0380606099774121	0.146545718439269
Spiribacter_sp.	Neofusicoccum_parvum	0.0466703474971066	0.0986243382007427
Spiribacter_sp.	Sweet_potato_leaf_curl_virus	0.160435890029283	4.11528710342335e-06
Spiribacter_sp.	Rhizobium_leguminosarum	0.108504149717715	0.00132770634808443
Spiribacter_sp.	Sweet_potato_leaf_curl_South_Carolina_virus	0.148899382129494	1.7771774428188e-05
Spiribacter_sp.	Mesorhizobium_sp.	0.160684168707588	3.98313590088684e-06
Spiribacter_sp.	Novosphingobium_sp.	0.121757998143081	0.000369458955944868
Spiribacter_sp.	Sphingopyxis_sp.	0.168955249766518	1.30557304856005e-06
Spiribacter_sp.	Microbacterium_sp.	0.0289788988172306	0.211747018680924
Spiribacter_sp.	Microbacterium_testaceum	0.0349328697009819	0.167294944884312
Spiribacter_sp.	Methylobacterium_aquaticum	0.189077543470955	6.87079229066967e-08
Spiribacter_sp.	Methylobacterium_oryzae	0.0494216441792871	0.0860425717424473
Spiribacter_sp.	Roseovarius_indicus	0.210179733927397	2.1860500076798e-09
Spiribacter_sp.	Ipomea_begomovirus_satellite_2	-0.00143339426330402	0.484213620618895
Spiribacter_sp.	Microvirga_sp.	0.0407909720348896	0.129903656850693
Spiribacter_sp.	Altererythrobacter_sp.	0.119677542229546	0.000455548347454204
Spiribacter_sp.	Sphingomonas_taxi	0.0973459603720501	0.00352518983199734
Spiribacter_sp.	Sphingomonas_melonis	0.0678211525314016	0.0304010286536286
Spiribacter_sp.	Brevundimonas_sp.	0.117852457830403	0.000545979531273222
Spiribacter_sp.	Brevundimonas_diminuta	0.0990083918031982	0.00306546538153474
Spiribacter_sp.	Bosea_sp.	0.0670062033068087	0.0319876747838019
Spiribacter_sp.	Methylorubrum_populi	0.0469855229410265	0.0971183618828688
Spiribacter_sp.	Halomonas_sp.	0.196783484995345	2.03708792057e-08
Spiribacter_sp.	Pseudomonas_chlororaphis	0.139232938134718	5.58803014070186e-05
Spiribacter_sp.	Erwinia_sp.	0.0509199314641251	0.0797158400182969
Spiribacter_sp.	Acidovorax_avenae	-0.0179259069970226	0.310287666600613
Spiribacter_sp.	Lysobacter_sp.	-0.00542725833336033	0.440435093878009
Spiribacter_sp.	Alcanivorax_sp.	0.0924773978177174	0.00524715329506176
Spiribacter_sp.	Pseudomonas_argentinensis	0.0214513995269577	0.276786575603693
Spiribacter_sp.	Hydrogenophaga_sp.	0.00277618674897218	0.469446966100475
Spiribacter_sp.	Pseudomonas_denitrificans	-0.0258565153003647	0.237580869377548
Spiribacter_sp.	Marinobacter_sp.	-0.149444039034477	1.66248452073757e-05
Spiribacter_sp.	Pseudomonas_knackmussii	0.0534740519370636	0.0697496694668879
Spiribacter_sp.	Burkholderia_sp.	0.0016426310880574	0.481910712232914
Spiribacter_sp.	Pseudomonas_parafulva	0.0566369256102403	0.0587686093698202
Spiribacter_sp.	Pseudomonas_fluorescens	0.0938235880036259	0.00470869377550798
Spiribacter_sp.	Pseudomonas_iranensis	0.0180845208653679	0.308743157283653
Spiribacter_sp.	Pseudomonas_rhodesiae	0.0360641121303116	0.159582070656546
Spiribacter_sp.	Serratia_marcescens	0.0110768084712617	0.379848849296043
Spiribacter_sp.	Didymella_exigua	-0.0455367924258256	0.104181671533768
Spiribacter_sp.	Boeremia_exigua	0.00661640026168153	0.427515396197903
Spiribacter_sp.	Macroventuria_anomochaeta	-0.0126637515561365	0.363280677255182
Spiribacter_sp.	Alternaria_rosae	0.0183914886957478	0.305763633530381
Spiribacter_sp.	Stagonosporopsis_rhizophila	-0.00613485297940874	0.432738739808973
Spiribacter_sp.	Moraxella_osloensis	-0.00483956724035584	0.446844529589008
Spiribacter_sp.	Serratia_ureilytica	-0.0824267880968688	0.0113048800700104
[truncated: 86,210 more rows]
