# Supplementary material for: Metagenome-enabled models improve genomic predictive ability and identification of herbivory-limiting genes in sweetpotato
Source: Hortic Res. 2024 May 10;11(7):uhae135. doi: 10.1093/hr/uhae135 (PMC11226878; doi:10.1093/hr/uhae135)
Supplement: Web_Material_uhae135 [file web_material_uhae135.zip › File_S4_DC_Metagenome_5perc_species_corr.txt]

Var1	Var2	coeff	pvalue
Fusarium_coffeatum	Fusarium_coffeatum	1	1
Fusarium_coffeatum	Fusarium_pseudograminearum	0.582915905740395	0
Fusarium_coffeatum	Schizophyllum_commune	0.484502891317374	0
Fusarium_coffeatum	Devosia_sp.	0.535733822259031	0
Fusarium_coffeatum	Fusarium_graminearum	0.507362613251696	0
Fusarium_coffeatum	Nemurella_pictetii	0.484313704915253	0
Fusarium_coffeatum	Fusarium_culmorum	0.52161013878846	0
Fusarium_coffeatum	Fusarium_solani_melongenae	0.559388659196952	0
Fusarium_coffeatum	Cladophialophora_yegresii	0.604029465365105	0
Fusarium_coffeatum	Fusarium_circinatum	0.624078945421926	0
Fusarium_coffeatum	Fusarium_flagelliforme	0.613556724267115	0
Fusarium_coffeatum	Fusarium_nygamai	0.599244693542802	0
Fusarium_coffeatum	Fusarium_pseudocircinatum	0.60390515837112	0
Fusarium_coffeatum	Botrytis_fragariae	0.612125309916806	0
Fusarium_coffeatum	Furcula_furcula	0.612372783759397	0
Fusarium_coffeatum	Fusarium_dlaminii	0.667723695539418	0
Fusarium_coffeatum	Podospora_comata	0.650854632660847	0
Fusarium_coffeatum	Fusarium_sp.	0.678040106387299	0
Fusarium_coffeatum	Fusarium_thapsinum	0.655144405863713	0
Fusarium_coffeatum	Aspergillus_steynii	0.624332062831524	0
Fusarium_coffeatum	Trichoderma_harzianum	0.626545981414756	0
Fusarium_coffeatum	Fusarium_proliferatum	0.435353900235716	0
Fusarium_coffeatum	Fusarium_odoratissimum	0.494329060746785	0
Fusarium_coffeatum	Fusarium_redolens	0.505939521475099	0
Fusarium_coffeatum	Fusarium_denticulatum	0.468501978019093	0
Fusarium_coffeatum	Fusarium_venenatum	0.474661768300667	0
Fusarium_coffeatum	Purpureocillium_lilacinum	0.414781723068326	0
Fusarium_coffeatum	Calonectria_ilicicola	0.412326299802467	0
Fusarium_coffeatum	Ilyonectria_robusta	0.509800085691052	0
Fusarium_coffeatum	Fusarium_tjaetaba	0.209168920636287	2.29114739624947e-06
Fusarium_coffeatum	Fusarium_verticillioides	0.25314336676076	1.22930742252336e-08
Fusarium_coffeatum	Fusarium_oxysporum	0.308836164960646	3.43680639502963e-12
Fusarium_coffeatum	Fusarium_musae	0.332915529780453	5.57331958361829e-14
Fusarium_coffeatum	Fusarium_subglutinans	0.345839599625426	5.21804821573824e-15
Fusarium_coffeatum	Fusarium_fujikuroi	0.387499783617905	0
Fusarium_coffeatum	Fusarium_mangiferae	0.416465739805911	0
Fusarium_coffeatum	Beauveria_bassiana	0.232996024247962	1.53442146100247e-07
Fusarium_coffeatum	Penicillium_oxalicum	0.255422240722216	9.11028896766197e-09
Fusarium_coffeatum	Streptomyces_tsukubensis	-0.0427872117606336	0.176824104236132
Fusarium_coffeatum	Nocardia_cyriacigeorgica	-0.0210045612602603	0.324491274905335
Fusarium_coffeatum	Kibdelosporangium_sp.	0.0314499635440798	0.24773804605557
Fusarium_coffeatum	Nocardia_asteroides	0.00437569797479187	0.462231728115909
Fusarium_coffeatum	Gordonia_insulae	-0.0631430123597447	0.0854141952634358
Fusarium_coffeatum	Rhodococcus_fascians	-0.0589809832756618	0.100428978511021
Fusarium_coffeatum	Rhodococcus_sp.	-0.0552350466280636	0.115508147588073
Fusarium_coffeatum	Micromonospora_coriariae	0.00398636657612728	0.465583462697752
Fusarium_coffeatum	Comamonas_testosteroni	0.0250124823686682	0.293890601830892
Fusarium_coffeatum	Bradyrhizobium_sp.	-0.0206616087560068	0.327169484827334
Fusarium_coffeatum	Frondihabitans_sp.	-0.0417855970331533	0.182519777326386
Fusarium_coffeatum	Bordetella_flabilis	-0.0297400269223556	0.259610024863708
Fusarium_coffeatum	Skermania_piniformis	-0.0947060513480911	0.0198570086580648
Fusarium_coffeatum	Brevibacterium_sp.	-0.0454090478979183	0.162452297105282
Fusarium_coffeatum	Mycetocola_sp.	-0.0904627577891293	0.0247550887191454
Fusarium_coffeatum	Jiangella_alkaliphila	0.00923821403885372	0.420670890972251
Fusarium_coffeatum	Nocardia_arthritidis	-0.052822605438448	0.126030532791369
Fusarium_coffeatum	Thiobacillus_sp.	-0.0248193746428702	0.295334108260191
Fusarium_coffeatum	Actinoplanes_derwentensis	-0.0955184078859665	0.0190195249295207
Fusarium_coffeatum	Actinopolyspora_erythraea	-0.025702605380163	0.288758617463066
Fusarium_coffeatum	Pseudomonas_sp.	-0.0272126718082735	0.277678407194105
Fusarium_coffeatum	Brachybacterium_sp.	-0.0948871784578937	0.0196676250770343
Fusarium_coffeatum	Streptomyces_sp.	-0.0919559364972244	0.0229272976632799
Fusarium_coffeatum	Mesorhizobium_sp.	0.0309433754246848	0.251224861875658
Fusarium_coffeatum	Nocardioides_sp.	-0.0204493808375654	0.328831296153141
Fusarium_coffeatum	Methylobacterium_sp.	-0.0293085327498188	0.262651460559186
Fusarium_coffeatum	Sphingopyxis_sp.	0.00240532632046941	0.47921710521073
Fusarium_coffeatum	Cellulosimicrobium_cellulans	-0.0652288087262931	0.0785515439213558
Fusarium_coffeatum	Rathayibacter_festucae	-0.0247142084622598	0.296121605046697
Fusarium_coffeatum	Sphingomonas_alpina	-0.0164135654768229	0.361042974730374
Fusarium_coffeatum	Novosphingobium_sp.	-0.0883426182077964	0.0275583452969107
Fusarium_coffeatum	Sphingobium_xenophagum	-0.0842495229230606	0.03371723652993
Fusarium_coffeatum	Achromobacter_deleyi	-0.0552135551999839	0.115599053439772
Fusarium_coffeatum	Sphingomonas_nostoxanthinifaciens	0.00887692807156815	0.423734549864305
Fusarium_coffeatum	Sphingomonas_taxi	-0.0573104346201558	0.106966794886377
Fusarium_coffeatum	Sphingobium_sp.	0.0606657806702969	0.0941347780856168
Fusarium_coffeatum	Sphingomonas_paucimobilis	-0.00507881258489951	0.4561855778716
Fusarium_coffeatum	Sphingomonas_sp.	-0.00547459879254752	0.45278652681069
Fusarium_coffeatum	Erythrobacter_sp.	-0.00908652126858911	0.421956654247384
Fusarium_coffeatum	Sphingomonas_sanguinis	-0.0528902624577896	0.125726637776241
Fusarium_coffeatum	Aurantiacibacter_gangjinensis	-0.000315127719012764	0.497275974120745
Fusarium_coffeatum	Sphingomonas_profundi	-0.064153399902634	0.0820359162896537
Fusarium_coffeatum	Marichromatium_purpuratum	-0.0156572545960749	0.367198844924127
Fusarium_coffeatum	Tautonia_plasticadhaerens	-0.0232450617153368	0.307221690499837
Fusarium_coffeatum	Parasphingopyxis_algicola	0.0138487589443034	0.382054758738807
Fusarium_coffeatum	Sphingopyxis_macrogoltabida	-0.0511493399567573	0.133709128056477
Fusarium_coffeatum	Hydrogenophaga_sp.	-0.0662762832235906	0.0752663302699509
Fusarium_coffeatum	Brevundimonas_sp.	0.000713974311526866	0.493828463444188
Fusarium_coffeatum	Sphingomonas_panacis	-0.0187612477230139	0.342167921532637
Fusarium_coffeatum	Novosphingobium_kaempferiae	0.0108790079900064	0.40681999650385
Fusarium_coffeatum	Pseudoxanthomonas_mexicana	-0.00277885026545155	0.475993347120401
Fusarium_coffeatum	Sphingobium_yanoikuyae	-0.0392594328631963	0.197384749839036
Fusarium_coffeatum	Microbacterium_cremeum	-0.054235812251535	0.119788473668892
Fusarium_coffeatum	Rathayibacter_sp.	-0.117568088510517	0.00528912135039833
Fusarium_coffeatum	Clavibacter_michiganensis	-0.0431000589636306	0.175068304577709
Fusarium_coffeatum	Microbacterium_sediminis	-0.025976922119108	0.286730454188001
Fusarium_coffeatum	Pimelobacter_simplex	-0.0676831882806925	0.0710194771922384
Fusarium_coffeatum	Caenorhabditis_remanei	-0.0641623940422897	0.0820063012562191
Fusarium_coffeatum	Conexibacter_woesei	0.0039984798192958	0.465479142460936
Fusarium_coffeatum	Aeromicrobium_sp.	-0.00732754613058972	0.436923045357974
Fusarium_coffeatum	Mycobacterium_sp.	-0.0701087698636085	0.0641317155812665
Fusarium_coffeatum	Microterricola_viridarii	-0.114453506920182	0.00642039349167054
Fusarium_coffeatum	Microbacterium_hydrocarbonoxydans	-0.0955802897508438	0.018956974893691
Fusarium_coffeatum	Microcella_flavibacter	-0.0119085347200021	0.398186959975388
Fusarium_coffeatum	Leifsonia_sp.	-0.0811019965500861	0.0391856838142027
Fusarium_coffeatum	Microbacterium_foliorum	-0.0251161194893199	0.293117244009014
Fusarium_coffeatum	Mycolicibacterium_arabiense	-0.0156574768559972	0.367197030777317
Fusarium_coffeatum	Jatrophihabitans_sp.	-0.040772564728512	0.188395168198276
Fusarium_coffeatum	Protaetiibacter_intestinalis	-0.013231201836323	0.387168861454291
Fusarium_coffeatum	Kitasatospora_albolonga	-0.0492511313665585	0.142800990698746
Fusarium_coffeatum	Lysobacter_antibioticus	-0.0866788292208571	0.0299386679532037
Fusarium_coffeatum	Agrococcus_jejuensis	-0.0342218033135757	0.229124328091089
Fusarium_coffeatum	Agrococcus_sp.	-0.105764577648967	0.0107765927223061
Fusarium_coffeatum	Microbacterium_lushaniae	-0.129334278570193	0.00244465051289517
Fusarium_coffeatum	Microbacterium_atlanticum	-0.0548336184803171	0.117214505156875
Fusarium_coffeatum	Microbacterium_binotii	-0.137729943159093	0.00135598721943206
Fusarium_coffeatum	Microbacterium_chocolatum	-0.0841046879478708	0.0339543445614004
Fusarium_coffeatum	Zhihengliuella_sp.	-0.127159332799215	0.0028328951452604
Fusarium_coffeatum	Microbacterium_sp.	-0.0899911128541586	0.0253571550981583
Fusarium_coffeatum	Microbacterium_testaceum	-0.111055931224951	0.007893002547273
Fusarium_coffeatum	Georgenia_sp.	-0.14334301285434	0.000897867710200384
Fusarium_coffeatum	Microbacterium_schleiferi	-0.0990470415998987	0.0157207625348972
Fusarium_coffeatum	Sphingomonas_hengshuiensis	-0.0961197397295537	0.0184190505350456
Fusarium_coffeatum	Sporisorium_reilianum	-0.113490826297894	0.00681081158024776
Fusarium_coffeatum	Pseudozyma_hubeiensis	-0.100334271204825	0.0146457524088168
Fusarium_coffeatum	Ustilago_sp.	-0.0828071502920305	0.036140080876941
Fusarium_coffeatum	Macalpinomyces_bursus	-0.133556702024008	0.0018249508651785
Fusarium_coffeatum	Pseudozyma_sp.	-0.0800616002163166	0.041144077590894
Fusarium_coffeatum	Vespa_velutina	-0.0948510315121809	0.0197052971654706
Fusarium_coffeatum	Anthracocystis_panici_leucophaei	-0.116643057709235	0.00560507618709525
Fusarium_coffeatum	Sporisorium_scitamineum	-0.0884683180097265	0.0273850883221255
Fusarium_coffeatum	Cronobacter_universalis	-0.128201989553063	0.00264034029364735
Fusarium_coffeatum	Moesziomyces_aphidis	-0.0807281353657248	0.039880531568201
Fusarium_coffeatum	Kalmanozyma_brasiliensis	-0.0678320061923854	0.0705812091688932
Fusarium_coffeatum	Vanrija_pseudolonga	-0.0429983607147897	0.175637854682832
Fusarium_coffeatum	Ustilago_hordei	-0.0378327995056498	0.206092945575363
Fusarium_coffeatum	Vollenhovia_emeryi	-0.0313452711451385	0.248456519607826
Fusarium_coffeatum	Moesziomyces_antarcticus	0.0350039759029253	0.224016887040024
Fusarium_coffeatum	Rhodotorula_toruloides	0.0065774399524664	0.443334162226032
Fusarium_coffeatum	Colletotrichum_orchidophilum	-0.0304998500400129	0.254298727492332
Fusarium_coffeatum	Raffaelea_brunnea	-0.00852426410285112	0.426729535384114
Fusarium_coffeatum	Pyricularia_pennisetigena	0.00140584440266378	0.487849383969702
Fusarium_coffeatum	Gloeophyllum_trabeum	-0.0107469108816636	0.407931058953367
Fusarium_coffeatum	Thermothielavioides_terrestris	-0.0454714379192234	0.162119798766657
Fusarium_coffeatum	Exophiala_lecanii_corni	-0.0235869759288192	0.304622086626114
Fusarium_coffeatum	Jeongeupia_sp.	-0.0135564281931171	0.384473106962243
Fusarium_coffeatum	Mollisia_scopiformis	0.000171102928546163	0.498520944610198
Fusarium_coffeatum	Rhodotorula_graminis	-0.0160383207630856	0.364092849940223
Fusarium_coffeatum	Vespa_crabro	-0.00508285192912106	0.456150871006727
Fusarium_coffeatum	Lasiodiplodia_theobromae	-0.0219697905206124	0.317002317755715
Fusarium_coffeatum	Melanopsichium_pennsylvanicum	-0.0584013026165922	0.102663846958858
Fusarium_coffeatum	Nakaseomyces_glabratus	-0.0314694372125806	0.247604526005871
Fusarium_coffeatum	Pseudomassariella_vexata	-0.0406886463010874	0.188887039394635
Fusarium_coffeatum	Pseudozyma_flocculosa	-0.0372620075220427	0.209639709314953
Fusarium_coffeatum	Trametes_hirsuta	-0.0339487680989781	0.230922408966156
Fusarium_coffeatum	Colletotrichum_higginsianum	0.18746789702207	2.0797409339357e-05
Fusarium_coffeatum	Aureobasidium_melanogenum	0.0427317913840826	0.177136294205141
Fusarium_coffeatum	Metarhizium_album	0.0237409582690862	0.303454539123636
Fusarium_coffeatum	Alternaria_alternata	-0.0718491001157811	0.0595173347993407
Fusarium_coffeatum	Bifidobacterium_choerinum	-0.0653900454544087	0.0780389160283069
Fusarium_coffeatum	Nemoura_dubitans	-0.0891052963256356	0.0265209791266853
Fusarium_coffeatum	Zymoseptoria_tritici	-0.0439544900971063	0.17032936952755
Fusarium_coffeatum	Aureobasidium_pullulans	-0.0499181079408721	0.139560035990293
Fusarium_coffeatum	Albugo_laibachii	-0.0941420683177849	0.020456608405994
Fusarium_coffeatum	Cladosporium_cladosporioides	-0.0102893657610039	0.411785103436149
Fusarium_coffeatum	Cladosporium_sp.	-0.0433139019011464	0.173874515019083
Fusarium_coffeatum	Schizosaccharomyces_cryophilus	-0.0320451770942383	0.243674371025257
Fusarium_coffeatum	Sparassis_crispa	-0.0361273607098176	0.216795448355726
Fusarium_coffeatum	Aspergillus_wentii	0.00765862836906217	0.434098445470465
Fusarium_coffeatum	Aureobasidium_namibiae	0.0591888267976052	0.0996363516176091
Fusarium_coffeatum	Peltaster_fructicola	0.0153997277925522	0.369302825597855
Fusarium_coffeatum	Aspergillus_melleus	0.00331647358192411	0.47135610550766
Fusarium_coffeatum	Aspergillus_sydowii	0.00683629586743417	0.441119976113066
Fusarium_coffeatum	Cladosporium_acalyphae	0.0495282592554367	0.141448271802944
Fusarium_coffeatum	Papilio_xuthus	0.0121541400155172	0.396134599445023
Fusarium_coffeatum	Morchella_sextelata	-0.00680938822098187	0.441350052911317
Fusarium_coffeatum	Penicillium_solitum	0.0128491181376983	0.390342832804841
Fusarium_coffeatum	Malassezia_restricta	-0.0687967543230164	0.0677901276445333
Fusarium_coffeatum	Salinibacterium_sp.	-0.065614865791201	0.0773283622275263
Fusarium_coffeatum	Lysobacter_solisilvae	-0.0236666158067267	0.304017980723132
Fusarium_coffeatum	Modestobacter_marinus	-0.0331430492759828	0.23627400265458
Fusarium_coffeatum	Thalassospira_marina	-0.0242778476528667	0.299399338897606
Fusarium_coffeatum	Herbiconiux_sp.	-0.0623178900649788	0.0882492217896193
Fusarium_coffeatum	Cryobacterium_soli	-0.0114852639444343	0.401730520361415
Fusarium_coffeatum	Humibacter_sp.	-0.0254457070346135	0.290664081089384
Fusarium_coffeatum	Curtobacterium_pusillum	-0.143406235283615	0.000893633241824301
Fusarium_coffeatum	Curtobacterium_sp.	-0.205891782090006	3.24658253791829e-06
Fusarium_coffeatum	Curtobacterium_flaccumfaciens	-0.140441183139384	0.00111319266612145
Fusarium_coffeatum	Curtobacterium_luteum	-0.191691557953915	1.37944822993974e-05
Fusarium_coffeatum	Pseudonocardia_sp.	-0.140220873515643	0.00113132769443069
Fusarium_coffeatum	Amycolatopsis_sp.	-0.105443952213327	0.0109775090109428
Fusarium_coffeatum	Arthrobacter_sp.	-0.104806740969212	0.0113864709072175
Fusarium_coffeatum	Medioppia_subpectinata	0.0115363337726758	0.401302537552612
Fusarium_coffeatum	Thrips_palmi	0.0798674829407029	0.0415180876961404
Fusarium_coffeatum	Phakopsora_pachyrhizi	0.0923115711983132	0.0225090851683567
Fusarium_coffeatum	Thrips_sp.	0.0464042795713085	0.157201085610668
Fusarium_coffeatum	Cutibacterium_acnes	0.0049570658006578	0.457231806124285
Fusarium_coffeatum	Frankliniella_occidentalis	0.0647147019103359	0.0802030620811323
Fusarium_coffeatum	Bemisia_tabaci	-0.0429268931273414	0.176038800611622
Fusarium_coffeatum	Rickettsia_endosymbiont_of_Bemisia_tabaci	-0.0203963589096119	0.329247003347607
Fusarium_coffeatum	Candidatus_Hamiltonella_defensa	-0.00620439764839364	0.446528156104022
Fusarium_coffeatum	Candidatus_Portiera_aleyrodidarum	-0.0287653813292232	0.26650559381619
Fusarium_coffeatum	Saprolegnia_parasitica	0.0125251383500659	0.393039863515986
Fusarium_coffeatum	Trichoderma_virens	0.097036900454086	0.0175342281219681
Fusarium_coffeatum	Ocypus_olens	0.00874337719218765	0.424868218901037
Fusarium_coffeatum	Cerceris_rybyensis	-0.037056461567637	0.210925633202216
Fusarium_coffeatum	Sweet_potato_badnavirus_B	-0.00803074781987578	0.430927745720093
Fusarium_coffeatum	Sweet_potato_pakakuy_virus	-0.0178672723332931	0.349312159216969
Fusarium_coffeatum	Nostoc_sp.	0.154760850410417	0.000370827793308104
Fusarium_coffeatum	Exophiala_oligosperma	0.122052863634444	0.00397051099447354
Fusarium_coffeatum	Ustilago_bromivora	0.168714706349805	0.000115646303948447
Fusarium_coffeatum	Staphylococcus_warneri	-0.000143003719409895	0.498763840167062
Fusarium_coffeatum	Mesoplasma_florum	0.107833977350468	0.00955499240397018
Fusarium_coffeatum	Mesoplasma_melaleucae	0.103554266517599	0.0122288913807338
Fusarium_coffeatum	Corynebacterium_kefirresidentii	-0.00246731142790302	0.478682033363211
Fusarium_coffeatum	Dolichovespula_saxonica	-0.0192784062939027	0.338060398758087
Fusarium_coffeatum	Human_gammaherpesvirus_4	0.0732485372931949	0.0559984286087275
Fusarium_coffeatum	Oppiella_nova	0.0214257342452652	0.321214569348224
Fusarium_coffeatum	Gammapapillomavirus_1	-0.00890748443394984	0.42347525513024
Fusarium_coffeatum	Staphylococcus_epidermidis	0.0542478779468972	0.119736132781773
Fusarium_coffeatum	Mycolicibacterium_sp.	-0.00435632083551551	0.462398483724068
Fusarium_coffeatum	Rubrobacter_indicoceani	-0.00359297483859033	0.468972625353288
Fusarium_coffeatum	Moraxella_osloensis	-0.00714438784005322	0.438487032403511
Fusarium_coffeatum	Streptococcus_thermophilus	0.018696581422342	0.342682856666205
Fusarium_coffeatum	Acinetobacter_junii	0.0686803792158072	0.0681222311692535
Fusarium_coffeatum	Alternaria_arborescens	-0.002820812220373	0.475631281708287
Fusarium_coffeatum	Pantoea_rwandensis	-0.00842984536902169	0.427532105550174
Fusarium_coffeatum	Klebsiella_pneumoniae	0.00173146381148437	0.485036270128343
Fusarium_coffeatum	Pantoea_ananatis	0.0205495361458177	0.328046625692559
Fusarium_coffeatum	Salmonella_enterica	0.0500926793010722	0.138720062280131
Fusarium_coffeatum	Edwardsiella_tarda	0.112524546029626	0.00722356249590606
Fusarium_coffeatum	Erwinia_sp.	0.042684768013263	0.177401454773189
Fusarium_coffeatum	Erwinia_aphidicola	0.0575283244175517	0.106097122396867
Fusarium_coffeatum	Erwinia_persicina	0.114635635222136	0.00634879283180734
Fusarium_coffeatum	Neurospora_crassa	0.129481870206813	0.002420130343322
Fusarium_coffeatum	Pantoea_agglomerans	0.0662894618286756	0.0752256734939036
Fusarium_coffeatum	Pantoea_dispersa	0.039988823832186	0.193019557390635
Fusarium_coffeatum	Plautia_stali	0.103834730706271	0.0120357105316855
Fusarium_coffeatum	Methylobacterium_oryzae	-0.0418207862124356	0.182317758636656
Fusarium_coffeatum	Burkholderia_contaminans	0.038466992890648	0.202194113863775
Fusarium_coffeatum	Aureimonas_altamirensis	0.0266464974293423	0.281808416448848
Fusarium_coffeatum	Methylorubrum_populi	0.07478597298788	0.0523233365412157
Fusarium_coffeatum	Pseudomonas_oryzihabitans	-0.10682373454318	0.0101353973201251
Fusarium_coffeatum	Pseudomonas_psychrotolerans	-0.0659184104540909	0.076376783235323
Fusarium_coffeatum	Pseudomonas_putida	0.0883532289477932	0.0275436849842721
Fusarium_coffeatum	Pseudomonas_aeruginosa	-0.00013862353754801	0.498801703436722
Fusarium_coffeatum	Pseudomonas_syringae	0.043792786671885	0.171219884601801
Fusarium_coffeatum	Leucobacter_sp.	-0.00451009729794438	0.461075299342569
Fusarium_coffeatum	Sphingomonas_melonis	0.0159808751850362	0.364560514036522
Fusarium_coffeatum	Gordonia_alkanivorans	0.0808021731092141	0.0397421400587811
Fusarium_coffeatum	Sphingomonas_panacisoli	0.103718810067947	0.0121152333277194
Fusarium_coffeatum	Paracoccus_marcusii	0.0322446443713911	0.242320626719422
Fusarium_coffeatum	Paracoccus_sp.	-0.00409671266314349	0.46463324117507
Fusarium_coffeatum	Agrobacterium_rhizogenes	0.0429027877875573	0.176174166041196
Fusarium_coffeatum	Agrobacterium_salinitolerans	0.0545357367168087	0.118492168264836
Fusarium_coffeatum	Rhizobium_sp.	0.0356116406231274	0.220093854998061
Fusarium_coffeatum	Agrobacterium_sp.	0.0662465558994101	0.0753581021356802
Fusarium_coffeatum	Agrobacterium_tumefaciens	0.0482094628504149	0.147963356644232
Fusarium_coffeatum	Rhizobium_rhizoryzae	0.0466958377506251	0.155684026625762
Fusarium_coffeatum	Stenotrophomonas_maltophilia	-0.0115254510406506	0.401393728730417
Fusarium_coffeatum	Stenotrophomonas_sp.	-0.0294863914835646	0.261395604948992
Fusarium_coffeatum	Azoarcus_sp.	0.137468032149349	0.00138182914322937
Fusarium_coffeatum	Geotalea_uraniireducens	0.00752387658968245	0.435247672487809
Fusarium_coffeatum	Sphingomonas_koreensis	0.100023557595676	0.0148992946695338
Fusarium_coffeatum	Paenibacillus_sp.	0.0442714219835425	0.168592593176609
Fusarium_coffeatum	Erysiphe_necator	0.0199145462679711	0.333034147725756
Fusarium_coffeatum	Pseudomonas_rhodesiae	-0.0206839644367909	0.326994630750626
Fusarium_coffeatum	Neonectria_neomacrospora	0.193456024871375	1.15894166210495e-05
Fusarium_coffeatum	Talaromyces_rugulosus	0.0823469717927823	0.0369423267345546
Fusarium_coffeatum	Neofusicoccum_parvum	0.335183089988049	3.70814490224802e-14
Fusarium_coffeatum	Alternaria_rosae	0.255217806067977	9.35959998393798e-09
Fusarium_coffeatum	Cordyceps_militaris	0.338507319074912	2.03170813506404e-14
Fusarium_coffeatum	Aspergillus_fischeri	0.266541643138509	2.02478100952419e-09
Fusarium_coffeatum	Tetranychus_urticae	0.385537720003212	0
Fusarium_coffeatum	Fusarium_solani	0.0535558048276308	0.122764369277468
Fusarium_coffeatum	Fusarium_poae	0.154208198857382	0.00038759540652844
Fusarium_coffeatum	Pestalotiopsis_fici	0.258642262507301	5.93618976196808e-09
Fusarium_coffeatum	Grosmannia_clavigera	-0.0166182396868961	0.359383134522749
Fusarium_coffeatum	Parastagonospora_nodorum	-0.12393451936203	0.00351090727556147
Fusarium_coffeatum	Colletotrichum_lupini	0.0232791821702981	0.306961832556718
Fusarium_coffeatum	Plenodomus_biglobosus	0.0612606096300324	0.09198334117195
Fusarium_coffeatum	Phoma_sp.	0.0134199103999681	0.385604013534583
Fusarium_coffeatum	Stagonosporopsis_rhizophila	0.171482117340565	9.07620662595754e-05
Fusarium_coffeatum	Macroventuria_anomochaeta	0.0106466636349061	0.408774727086402
Fusarium_coffeatum	Ascochyta_rabiei	0.000304468821398673	0.497368110368868
Fusarium_coffeatum	Boeremia_exigua	0.0125271820685227	0.393022833997104
Fusarium_coffeatum	Didymella_exigua	0.0120659130288051	0.396871526850969
Fusarium_coffeatum	Pyrenophora_teres	0.03242973004074	0.24106813025961
Fusarium_coffeatum	Pyrenophora_tritici_repentis	0.0635299744924546	0.0841083004020708
Fusarium_coffeatum	Brettanomyces_bruxellensis	0.0730557351462726	0.0564732839145452
Fusarium_coffeatum	Penicillium_digitatum	0.022427276016705	0.31347850026843
Fusarium_coffeatum	Sugiyamaella_lignohabitans	0.0188638480233265	0.341351519817527
Fusarium_coffeatum	Colletotrichum_scovillei	0.0137421140572576	0.38293646809155
Fusarium_coffeatum	Bipolaris_maydis	0.0382429136428449	0.203566634134084
Fusarium_coffeatum	Cyberlindnera_fabianii	0.00201562440444425	0.482581931776322
Fusarium_coffeatum	Exserohilum_turcicum	0.0431493162911173	0.174792864522981
Fusarium_coffeatum	Pyricularia_oryzae	0.0294049544945184	0.261970247526488
Fusarium_coffeatum	Exophiala_dermatitidis	0.00302764388272592	0.473846949809743
Fusarium_coffeatum	Trematosphaeria_pertusa	0.00296003506919973	0.474430153666721
Fusarium_coffeatum	Truncatella_angustata	0.0420953905919944	0.180746061270864
Fusarium_coffeatum	Cladosporium_herbarum	0.027241944311141	0.277465680160947
Fusarium_coffeatum	Dothidotthia_symphoricarpi	0.0540522894819049	0.120586577013923
Fusarium_coffeatum	Fusarium_vanettenii	0.111234916447919	0.00780860606914224
Fusarium_pseudograminearum	Fusarium_coffeatum	0.582915905740395	0
Fusarium_pseudograminearum	Fusarium_pseudograminearum	1	1
Fusarium_pseudograminearum	Schizophyllum_commune	0.564384377648097	0
Fusarium_pseudograminearum	Devosia_sp.	0.502684310404213	0
Fusarium_pseudograminearum	Fusarium_graminearum	0.468143796536725	0
Fusarium_pseudograminearum	Nemurella_pictetii	0.499862714966441	0
Fusarium_pseudograminearum	Fusarium_culmorum	0.56789637238555	0
Fusarium_pseudograminearum	Fusarium_solani_melongenae	0.521037562179829	0
Fusarium_pseudograminearum	Cladophialophora_yegresii	0.590079981657025	0
Fusarium_pseudograminearum	Fusarium_circinatum	0.599490387071352	0
Fusarium_pseudograminearum	Fusarium_flagelliforme	0.564697073020322	0
Fusarium_pseudograminearum	Fusarium_nygamai	0.590773344082463	0
Fusarium_pseudograminearum	Fusarium_pseudocircinatum	0.570852707993237	0
Fusarium_pseudograminearum	Botrytis_fragariae	0.607132319549841	0
Fusarium_pseudograminearum	Furcula_furcula	0.618209996781641	0
Fusarium_pseudograminearum	Fusarium_dlaminii	0.625161403161005	0
Fusarium_pseudograminearum	Podospora_comata	0.622519153208848	0
Fusarium_pseudograminearum	Fusarium_sp.	0.634282298085951	0
Fusarium_pseudograminearum	Fusarium_thapsinum	0.582350341230903	0
Fusarium_pseudograminearum	Aspergillus_steynii	0.578288802824405	0
Fusarium_pseudograminearum	Trichoderma_harzianum	0.550038999201809	0
Fusarium_pseudograminearum	Fusarium_proliferatum	0.445187311796719	0
Fusarium_pseudograminearum	Fusarium_odoratissimum	0.499952292784938	0
Fusarium_pseudograminearum	Fusarium_redolens	0.500281921690477	0
Fusarium_pseudograminearum	Fusarium_denticulatum	0.486097295739245	0
Fusarium_pseudograminearum	Fusarium_venenatum	0.511481896613165	0
Fusarium_pseudograminearum	Purpureocillium_lilacinum	0.398088306534471	0
Fusarium_pseudograminearum	Calonectria_ilicicola	0.381730186008309	0
Fusarium_pseudograminearum	Ilyonectria_robusta	0.561611136835547	0
Fusarium_pseudograminearum	Fusarium_tjaetaba	0.313876184649186	1.49524836956516e-12
Fusarium_pseudograminearum	Fusarium_verticillioides	0.277719437867449	4.15786960417108e-10
Fusarium_pseudograminearum	Fusarium_oxysporum	0.282747257878351	1.9922663518912e-10
Fusarium_pseudograminearum	Fusarium_musae	0.36377350952821	2.22044604925031e-16
Fusarium_pseudograminearum	Fusarium_subglutinans	0.349826135056503	2.44249065417534e-15
Fusarium_pseudograminearum	Fusarium_fujikuroi	0.401590492261904	0
Fusarium_pseudograminearum	Fusarium_mangiferae	0.420340150346659	0
Fusarium_pseudograminearum	Beauveria_bassiana	0.219422318563537	7.42614426396671e-07
Fusarium_pseudograminearum	Penicillium_oxalicum	0.248186768834345	2.33536647797905e-08
Fusarium_pseudograminearum	Streptomyces_tsukubensis	-0.0814207778830858	0.0386009934254101
Fusarium_pseudograminearum	Nocardia_cyriacigeorgica	-0.0224098477342949	0.313612435205156
Fusarium_pseudograminearum	Kibdelosporangium_sp.	-0.0286988725564905	0.266979483570206
Fusarium_pseudograminearum	Nocardia_asteroides	-0.0312615220595573	0.249032061168465
Fusarium_pseudograminearum	Gordonia_insulae	-0.111296263744806	0.00777986179533837
Fusarium_pseudograminearum	Rhodococcus_fascians	-0.123496303110806	0.00361346782061309
Fusarium_pseudograminearum	Rhodococcus_sp.	-0.0488600000239667	0.144724972358063
Fusarium_pseudograminearum	Micromonospora_coriariae	-0.0313218474899395	0.248617420748888
Fusarium_pseudograminearum	Comamonas_testosteroni	-0.0111101055870759	0.404878047592652
Fusarium_pseudograminearum	Bradyrhizobium_sp.	-0.0807495281552451	0.0398405040683825
Fusarium_pseudograminearum	Frondihabitans_sp.	-0.11267303793226	0.00715873727283434
Fusarium_pseudograminearum	Bordetella_flabilis	-0.0297026557307121	0.259872721228944
Fusarium_pseudograminearum	Skermania_piniformis	-0.0905135935980805	0.0246909151160975
Fusarium_pseudograminearum	Brevibacterium_sp.	-0.108034665340101	0.00944320598408598
Fusarium_pseudograminearum	Mycetocola_sp.	-0.120456436826893	0.00440178660853386
Fusarium_pseudograminearum	Jiangella_alkaliphila	-0.129951513460799	0.00234357490975021
Fusarium_pseudograminearum	Nocardia_arthritidis	-0.117617476173796	0.0052727054628973
Fusarium_pseudograminearum	Thiobacillus_sp.	-0.0639609312778664	0.0826715848959551
Fusarium_pseudograminearum	Actinoplanes_derwentensis	-0.12749554169541	0.00276946860465498
Fusarium_pseudograminearum	Actinopolyspora_erythraea	-0.096033388034849	0.018504276719547
Fusarium_pseudograminearum	Pseudomonas_sp.	-0.0102951976279604	0.411735925557611
Fusarium_pseudograminearum	Brachybacterium_sp.	-0.109025449770223	0.00890787404603658
Fusarium_pseudograminearum	Streptomyces_sp.	-0.128660310335429	0.00255949156682523
Fusarium_pseudograminearum	Mesorhizobium_sp.	-0.0181998084779775	0.346648299303222
Fusarium_pseudograminearum	Nocardioides_sp.	-0.0283737134978632	0.269302404239817
Fusarium_pseudograminearum	Methylobacterium_sp.	-0.00582056205944181	0.449818173559564
Fusarium_pseudograminearum	Sphingopyxis_sp.	0.0340260378873488	0.230412751403
Fusarium_pseudograminearum	Cellulosimicrobium_cellulans	-0.000373026937647625	0.496775491927285
Fusarium_pseudograminearum	Rathayibacter_festucae	-0.0239250856642159	0.302061043778971
Fusarium_pseudograminearum	Sphingomonas_alpina	-0.00301098232737185	0.47399066976812
Fusarium_pseudograminearum	Novosphingobium_sp.	-0.044169982614205	0.169147238626002
Fusarium_pseudograminearum	Sphingobium_xenophagum	-0.0227415856877133	0.311067277018809
Fusarium_pseudograminearum	Achromobacter_deleyi	-0.110822062379641	0.00800448269226631
Fusarium_pseudograminearum	Sphingomonas_nostoxanthinifaciens	0.0187089890477168	0.342584032618371
Fusarium_pseudograminearum	Sphingomonas_taxi	-0.0957922653183623	0.0187440308633638
Fusarium_pseudograminearum	Sphingobium_sp.	0.0117608919643951	0.3994220691014
Fusarium_pseudograminearum	Sphingomonas_paucimobilis	-0.0219611419585655	0.317069094908898
Fusarium_pseudograminearum	Sphingomonas_sp.	-0.0144750898016113	0.376888872509146
Fusarium_pseudograminearum	Erythrobacter_sp.	-0.043555991729296	0.172529279319309
Fusarium_pseudograminearum	Sphingomonas_sanguinis	-0.0320417019361761	0.243697992244673
Fusarium_pseudograminearum	Aurantiacibacter_gangjinensis	-0.0510937944170029	0.133969408482676
Fusarium_pseudograminearum	Sphingomonas_profundi	0.00272741842804802	0.476437149585841
Fusarium_pseudograminearum	Marichromatium_purpuratum	-0.0515455953199389	0.1318623734537
Fusarium_pseudograminearum	Tautonia_plasticadhaerens	-0.00227414866915865	0.480349587342895
Fusarium_pseudograminearum	Parasphingopyxis_algicola	0.011124563475496	0.404756632763093
Fusarium_pseudograminearum	Sphingopyxis_macrogoltabida	-0.013902131787328	0.381613715894911
Fusarium_pseudograminearum	Hydrogenophaga_sp.	-0.0495621704590898	0.141283340545343
Fusarium_pseudograminearum	Brevundimonas_sp.	-0.0413283855975439	0.185157253001825
Fusarium_pseudograminearum	Sphingomonas_panacis	-0.0914650382382221	0.0235152776647748
Fusarium_pseudograminearum	Novosphingobium_kaempferiae	0.00753177972979513	0.435180255614811
Fusarium_pseudograminearum	Pseudoxanthomonas_mexicana	-0.0399140495667731	0.193464337409274
Fusarium_pseudograminearum	Sphingobium_yanoikuyae	-0.0377016839441442	0.206904512863368
Fusarium_pseudograminearum	Microbacterium_cremeum	-0.0655919089786194	0.077400692808356
Fusarium_pseudograminearum	Rathayibacter_sp.	-0.0682387679525647	0.0693938697573536
Fusarium_pseudograminearum	Clavibacter_michiganensis	-0.0266533541012122	0.281758223834578
Fusarium_pseudograminearum	Microbacterium_sediminis	-0.0624888729292625	0.0876560748045382
Fusarium_pseudograminearum	Pimelobacter_simplex	-0.0837828859595293	0.0344860582463149
Fusarium_pseudograminearum	Caenorhabditis_remanei	-0.0433303819274704	0.173782729061782
Fusarium_pseudograminearum	Conexibacter_woesei	0.00552971197385932	0.452313477044074
Fusarium_pseudograminearum	Aeromicrobium_sp.	-0.0751473510995331	0.0514878322222548
Fusarium_pseudograminearum	Mycobacterium_sp.	-0.0439987254592638	0.170086277565079
Fusarium_pseudograminearum	Microterricola_viridarii	-0.0655573444772382	0.0775096926154645
Fusarium_pseudograminearum	Microbacterium_hydrocarbonoxydans	-0.0569835639393432	0.108281041216594
Fusarium_pseudograminearum	Microcella_flavibacter	-0.0184601307537751	0.344568179398071
Fusarium_pseudograminearum	Leifsonia_sp.	0.00744135487760333	0.43595172664922
Fusarium_pseudograminearum	Microbacterium_foliorum	0.0148250288214847	0.374012097380732
Fusarium_pseudograminearum	Mycolicibacterium_arabiense	-0.0208552703724383	0.325656026829927
Fusarium_pseudograminearum	Jatrophihabitans_sp.	-0.0354634269611256	0.221047070906856
Fusarium_pseudograminearum	Protaetiibacter_intestinalis	-0.0303040993890855	0.255661607762258
Fusarium_pseudograminearum	Kitasatospora_albolonga	-0.0534924935964907	0.123044043460343
Fusarium_pseudograminearum	Lysobacter_antibioticus	-0.102177499057089	0.0132165132921742
Fusarium_pseudograminearum	Agrococcus_jejuensis	-0.0904686259083849	0.0247476738680934
Fusarium_pseudograminearum	Agrococcus_sp.	-0.0945713958673702	0.0199987999736608
Fusarium_pseudograminearum	Microbacterium_lushaniae	-0.107056793189847	0.00999884668887622
Fusarium_pseudograminearum	Microbacterium_atlanticum	-0.0827822635600877	0.036183100059836
Fusarium_pseudograminearum	Microbacterium_binotii	-0.14300270111711	0.000920978339424362
Fusarium_pseudograminearum	Microbacterium_chocolatum	-0.112068341756925	0.00742596092599283
Fusarium_pseudograminearum	Zhihengliuella_sp.	-0.0954772310432346	0.0190612432500261
Fusarium_pseudograminearum	Microbacterium_sp.	-0.115871856089982	0.00588114357039506
Fusarium_pseudograminearum	Microbacterium_testaceum	-0.11074259942262	0.00804267376574517
Fusarium_pseudograminearum	Georgenia_sp.	-0.133997519000398	0.00176925582551705
Fusarium_pseudograminearum	Microbacterium_schleiferi	-0.107076249554021	0.0099875198050983
Fusarium_pseudograminearum	Sphingomonas_hengshuiensis	-0.0845859957837831	0.0331716395398527
Fusarium_pseudograminearum	Sporisorium_reilianum	-0.0511808840867785	0.133561470037325
Fusarium_pseudograminearum	Pseudozyma_hubeiensis	-0.0579473587258756	0.104438949828181
Fusarium_pseudograminearum	Ustilago_sp.	-0.0649698343392917	0.0793802333184957
Fusarium_pseudograminearum	Macalpinomyces_bursus	-0.100848527871421	0.014234248717583
Fusarium_pseudograminearum	Pseudozyma_sp.	-0.0965836745798472	0.0179668466186405
Fusarium_pseudograminearum	Vespa_velutina	-0.0199614691210745	0.332664569823668
Fusarium_pseudograminearum	Anthracocystis_panici_leucophaei	-0.0200770997682242	0.331754521832506
Fusarium_pseudograminearum	Sporisorium_scitamineum	-0.0295447064255157	0.26098451495963
Fusarium_pseudograminearum	Cronobacter_universalis	-0.0581895408159945	0.103489181531404
Fusarium_pseudograminearum	Moesziomyces_aphidis	-0.0228396165801001	0.310316878406949
Fusarium_pseudograminearum	Kalmanozyma_brasiliensis	0.00706871975868928	0.439133442541119
Fusarium_pseudograminearum	Vanrija_pseudolonga	0.0184508546335523	0.344642220774837
Fusarium_pseudograminearum	Ustilago_hordei	0.00531208489542034	0.454181809317546
Fusarium_pseudograminearum	Vollenhovia_emeryi	-0.00610854609658662	0.447349405728665
Fusarium_pseudograminearum	Moesziomyces_antarcticus	0.00602931499384496	0.448028422539124
Fusarium_pseudograminearum	Rhodotorula_toruloides	0.0552453157105507	0.115464728630742
Fusarium_pseudograminearum	Colletotrichum_orchidophilum	0.0543268238039789	0.119394063001215
Fusarium_pseudograminearum	Raffaelea_brunnea	-0.0213583830647848	0.321737635860507
Fusarium_pseudograminearum	Pyricularia_pennisetigena	-0.00452510029020781	0.460946227408618
Fusarium_pseudograminearum	Gloeophyllum_trabeum	0.0163206354731371	0.36179747039572
Fusarium_pseudograminearum	Thermothielavioides_terrestris	0.00450309523297066	0.461135540063456
Fusarium_pseudograminearum	Exophiala_lecanii_corni	0.0187500699525176	0.342256908787538
Fusarium_pseudograminearum	Jeongeupia_sp.	0.0497620197123633	0.14031398955085
Fusarium_pseudograminearum	Mollisia_scopiformis	0.00385999514407653	0.466671923023246
Fusarium_pseudograminearum	Rhodotorula_graminis	-0.0116871652442851	0.400039208488524
Fusarium_pseudograminearum	Vespa_crabro	0.023198210513055	0.307578661775594
Fusarium_pseudograminearum	Lasiodiplodia_theobromae	-0.0152645491630887	0.370408796391816
Fusarium_pseudograminearum	Melanopsichium_pennsylvanicum	-0.079924559675326	0.0414078327690051
Fusarium_pseudograminearum	Nakaseomyces_glabratus	-0.0249358831805337	0.294462801881118
Fusarium_pseudograminearum	Pseudomassariella_vexata	0.0291502454149236	0.26377170538024
Fusarium_pseudograminearum	Pseudozyma_flocculosa	-0.0105632465169674	0.409477076488207
Fusarium_pseudograminearum	Trametes_hirsuta	-0.0358403965961407	0.218627265357808
Fusarium_pseudograminearum	Colletotrichum_higginsianum	0.123093345940511	0.00371013306120038
Fusarium_pseudograminearum	Aureobasidium_melanogenum	0.0341293922644684	0.229732025646385
Fusarium_pseudograminearum	Metarhizium_album	0.0359816130570482	0.217724711438892
Fusarium_pseudograminearum	Alternaria_alternata	-0.11808594212508	0.0051192254325997
Fusarium_pseudograminearum	Bifidobacterium_choerinum	-0.0528225871266483	0.126030615111519
Fusarium_pseudograminearum	Nemoura_dubitans	-0.121895180862901	0.00401136292469568
Fusarium_pseudograminearum	Zymoseptoria_tritici	-0.11178464793124	0.00755432084225016
Fusarium_pseudograminearum	Aureobasidium_pullulans	-0.0828926429341721	0.0359926163051422
Fusarium_pseudograminearum	Albugo_laibachii	-0.0766938487870947	0.0480311644158474
Fusarium_pseudograminearum	Cladosporium_cladosporioides	-0.0980915412136989	0.0165617331658187
Fusarium_pseudograminearum	Cladosporium_sp.	-0.112046147796522	0.00743593326431483
Fusarium_pseudograminearum	Schizosaccharomyces_cryophilus	-0.0655951451111443	0.077390493547659
Fusarium_pseudograminearum	Sparassis_crispa	-0.0989511896933375	0.015803443990509
Fusarium_pseudograminearum	Aspergillus_wentii	0.00642689700934684	0.444622683498562
Fusarium_pseudograminearum	Aureobasidium_namibiae	-0.0346833589900297	0.226102617542164
Fusarium_pseudograminearum	Peltaster_fructicola	-0.0557526722856263	0.113333939847841
Fusarium_pseudograminearum	Aspergillus_melleus	-0.00592970017198446	0.448882344638944
Fusarium_pseudograminearum	Aspergillus_sydowii	-0.00265849537935625	0.477031928328397
Fusarium_pseudograminearum	Cladosporium_acalyphae	0.0213834614380438	0.321542829564557
Fusarium_pseudograminearum	Papilio_xuthus	-0.0110675020316904	0.405235877873926
Fusarium_pseudograminearum	Morchella_sextelata	-0.0469204135778034	0.154522079181566
Fusarium_pseudograminearum	Penicillium_solitum	-0.0424215980674711	0.178890053683685
Fusarium_pseudograminearum	Malassezia_restricta	0.0336170975565282	0.233117159055052
Fusarium_pseudograminearum	Salinibacterium_sp.	-0.0539271339399341	0.121132989005986
Fusarium_pseudograminearum	Lysobacter_solisilvae	0.0494315114168252	0.141919531284132
Fusarium_pseudograminearum	Modestobacter_marinus	0.0518058960844529	0.130658826082288
Fusarium_pseudograminearum	Thalassospira_marina	0.0490022294062713	0.144023339785064
Fusarium_pseudograminearum	Herbiconiux_sp.	-0.0349567705881344	0.22432328918615
Fusarium_pseudograminearum	Cryobacterium_soli	0.0540641005418276	0.12053510101421
Fusarium_pseudograminearum	Humibacter_sp.	0.0565464621788085	0.110056538789306
Fusarium_pseudograminearum	Curtobacterium_pusillum	-0.089169856533386	0.0264346799631652
Fusarium_pseudograminearum	Curtobacterium_sp.	-0.130452899095148	0.00226426325863782
Fusarium_pseudograminearum	Curtobacterium_flaccumfaciens	-0.025995384503509	0.286594194525717
Fusarium_pseudograminearum	Curtobacterium_luteum	-0.0989480960716551	0.0158061187167784
Fusarium_pseudograminearum	Pseudonocardia_sp.	-0.0929825565526452	0.0217374850964021
Fusarium_pseudograminearum	Amycolatopsis_sp.	-0.0546934821785534	0.117814355550086
Fusarium_pseudograminearum	Arthrobacter_sp.	-0.0525402220969808	0.127304424053225
Fusarium_pseudograminearum	Medioppia_subpectinata	0.0550246683661954	0.116400199187925
Fusarium_pseudograminearum	Thrips_palmi	0.0177226009654148	0.350473406758094
Fusarium_pseudograminearum	Phakopsora_pachyrhizi	0.00514345830137442	0.455630168950023
Fusarium_pseudograminearum	Thrips_sp.	0.0162905287409254	0.362042021027554
Fusarium_pseudograminearum	Cutibacterium_acnes	0.0121645937910652	0.396047307376828
Fusarium_pseudograminearum	Frankliniella_occidentalis	0.0584344986334178	0.102534900182407
Fusarium_pseudograminearum	Bemisia_tabaci	-0.0130768079028982	0.388450520694679
Fusarium_pseudograminearum	Rickettsia_endosymbiont_of_Bemisia_tabaci	0.0296999878865614	0.259891479749393
Fusarium_pseudograminearum	Candidatus_Hamiltonella_defensa	0.0142909895873108	0.378405072592189
Fusarium_pseudograminearum	Candidatus_Portiera_aleyrodidarum	-0.0163728883962635	0.361373164502645
Fusarium_pseudograminearum	Saprolegnia_parasitica	0.0553902166656501	0.114853301510369
Fusarium_pseudograminearum	Trichoderma_virens	0.0574806359313634	0.106287026772622
Fusarium_pseudograminearum	Ocypus_olens	0.0268686930183779	0.280184076939595
Fusarium_pseudograminearum	Cerceris_rybyensis	-0.0147341625347992	0.374758425313308
Fusarium_pseudograminearum	Sweet_potato_badnavirus_B	-0.00825239188662397	0.429041287255383
Fusarium_pseudograminearum	Sweet_potato_pakakuy_virus	-0.0358075094087105	0.2188377643692
Fusarium_pseudograminearum	Nostoc_sp.	0.109794064422082	0.00851102985685004
Fusarium_pseudograminearum	Exophiala_oligosperma	0.0885775806267159	0.027235223869446
Fusarium_pseudograminearum	Ustilago_bromivora	0.18516276384739	2.59227995821343e-05
Fusarium_pseudograminearum	Staphylococcus_warneri	0.0213973461824823	0.321434995289721
Fusarium_pseudograminearum	Mesoplasma_florum	0.0573723817206514	0.106719023033373
Fusarium_pseudograminearum	Mesoplasma_melaleucae	0.0947682738351662	0.019791776620417
Fusarium_pseudograminearum	Corynebacterium_kefirresidentii	-0.0135965578715329	0.384140860545074
Fusarium_pseudograminearum	Dolichovespula_saxonica	-0.0383246910528208	0.203065094148042
Fusarium_pseudograminearum	Human_gammaherpesvirus_4	0.0248495928524143	0.29510800852656
Fusarium_pseudograminearum	Oppiella_nova	0.0405640554366173	0.189618757214688
Fusarium_pseudograminearum	Gammapapillomavirus_1	0.00601220571708083	0.44817507039309
Fusarium_pseudograminearum	Staphylococcus_epidermidis	0.0409721778546585	0.187228343856708
Fusarium_pseudograminearum	Mycolicibacterium_sp.	0.0123112255945464	0.394823438603487
Fusarium_pseudograminearum	Rubrobacter_indicoceani	0.00759093633624264	0.434675686424341
Fusarium_pseudograminearum	Moraxella_osloensis	-0.0158487606823505	0.365636819113136
Fusarium_pseudograminearum	Streptococcus_thermophilus	0.00361486684671697	0.468783959351452
Fusarium_pseudograminearum	Acinetobacter_junii	0.0105096007751463	0.409928912227183
Fusarium_pseudograminearum	Alternaria_arborescens	-0.0102713295112931	0.411937204892502
Fusarium_pseudograminearum	Pantoea_rwandensis	-0.0092516666265483	0.420556905979745
Fusarium_pseudograminearum	Klebsiella_pneumoniae	-0.0159248346505321	0.365016933392973
Fusarium_pseudograminearum	Pantoea_ananatis	-0.0428891148363613	0.17625097675467
Fusarium_pseudograminearum	Salmonella_enterica	-0.00783333859345881	0.432609261497369
Fusarium_pseudograminearum	Edwardsiella_tarda	0.0653660315159866	0.0781151039789021
Fusarium_pseudograminearum	Erwinia_sp.	0.0252073855469692	0.292436981210274
Fusarium_pseudograminearum	Erwinia_aphidicola	0.0400449600567311	0.1926860514857
Fusarium_pseudograminearum	Erwinia_persicina	0.0680234860312735	0.0700203539768531
Fusarium_pseudograminearum	Neurospora_crassa	0.253232373985239	1.21507098826967e-08
Fusarium_pseudograminearum	Pantoea_agglomerans	0.0959824626122869	0.0185546951150486
Fusarium_pseudograminearum	Pantoea_dispersa	0.125395534010761	0.00318753150928441
Fusarium_pseudograminearum	Plautia_stali	0.14318264527293	0.000908691286061303
Fusarium_pseudograminearum	Methylobacterium_oryzae	-0.0215760814358505	0.320048210440835
Fusarium_pseudograminearum	Burkholderia_contaminans	0.0424444855998171	0.178760281990926
Fusarium_pseudograminearum	Aureimonas_altamirensis	0.0763530485160369	0.0487765506862627
Fusarium_pseudograminearum	Methylorubrum_populi	0.0119637889205618	0.397724990232996
Fusarium_pseudograminearum	Pseudomonas_oryzihabitans	-0.00708646991199346	0.438981793616452
Fusarium_pseudograminearum	Pseudomonas_psychrotolerans	-0.034103868188516	0.22990003109676
Fusarium_pseudograminearum	Pseudomonas_putida	0.0470718339482999	0.153741868899819
Fusarium_pseudograminearum	Pseudomonas_aeruginosa	0.0149455440456565	0.373022974869903
Fusarium_pseudograminearum	Pseudomonas_syringae	0.052717364112298	0.126504259214014
Fusarium_pseudograminearum	Leucobacter_sp.	0.0155052619680027	0.368440140745819
Fusarium_pseudograminearum	Sphingomonas_melonis	-0.00143374018140285	0.487608359234926
Fusarium_pseudograminearum	Gordonia_alkanivorans	0.0280255004208821	0.271801174500146
Fusarium_pseudograminearum	Sphingomonas_panacisoli	0.0456691719930045	0.161068925319362
Fusarium_pseudograminearum	Paracoccus_marcusii	0.000146045389439853	0.498737547298939
Fusarium_pseudograminearum	Paracoccus_sp.	-0.00538472830878645	0.453558049897208
Fusarium_pseudograminearum	Agrobacterium_rhizogenes	-0.00720313626782332	0.437985274567114
Fusarium_pseudograminearum	Agrobacterium_salinitolerans	0.0132691020353104	0.386854430012142
Fusarium_pseudograminearum	Rhizobium_sp.	0.0234798409226531	0.305435594354061
Fusarium_pseudograminearum	Agrobacterium_sp.	0.0640117496914808	0.082503388357907
Fusarium_pseudograminearum	Agrobacterium_tumefaciens	0.0316946641723379	0.246063059018108
Fusarium_pseudograminearum	Rhizobium_rhizoryzae	-0.00710405152504423	0.438831593420702
Fusarium_pseudograminearum	Stenotrophomonas_maltophilia	-0.00738860083829329	0.43640191681012
Fusarium_pseudograminearum	Stenotrophomonas_sp.	-0.0287627353908269	0.266524438610673
Fusarium_pseudograminearum	Azoarcus_sp.	0.132555072147943	0.0019574547691471
Fusarium_pseudograminearum	Geotalea_uraniireducens	0.00833734947375897	0.428318621346897
Fusarium_pseudograminearum	Sphingomonas_koreensis	0.0274458187970024	0.275986304374874
Fusarium_pseudograminearum	Paenibacillus_sp.	-0.0078665393198063	0.432326374434357
Fusarium_pseudograminearum	Erysiphe_necator	-0.00384253137784207	0.466822361372399
Fusarium_pseudograminearum	Pseudomonas_rhodesiae	-0.0594430713309275	0.0986729791121564
Fusarium_pseudograminearum	Neonectria_neomacrospora	0.258038511979092	6.43546449463628e-09
Fusarium_pseudograminearum	Talaromyces_rugulosus	0.159867208443073	0.000244743913528689
Fusarium_pseudograminearum	Neofusicoccum_parvum	0.308468776656014	3.64952512654781e-12
Fusarium_pseudograminearum	Alternaria_rosae	0.30828885232776	3.75832698296108e-12
Fusarium_pseudograminearum	Cordyceps_militaris	0.282325259389739	2.1203794275948e-10
Fusarium_pseudograminearum	Aspergillus_fischeri	0.269997713538349	1.25068422285324e-09
Fusarium_pseudograminearum	Tetranychus_urticae	0.34018695600625	1.48769885299771e-14
Fusarium_pseudograminearum	Fusarium_solani	0.107195116046583	0.00991856163467508
Fusarium_pseudograminearum	Fusarium_poae	0.155208178283832	0.000357750249995958
Fusarium_pseudograminearum	Pestalotiopsis_fici	0.137582872691217	0.00137044348454718
Fusarium_pseudograminearum	Grosmannia_clavigera	-0.0505283519111162	0.136638761891982
Fusarium_pseudograminearum	Parastagonospora_nodorum	-0.0645760450914477	0.0806529315600916
Fusarium_pseudograminearum	Colletotrichum_lupini	0.0610054601604452	0.092901703619259
Fusarium_pseudograminearum	Plenodomus_biglobosus	0.0950798177869872	0.019467884225242
Fusarium_pseudograminearum	Phoma_sp.	0.0264925768631959	0.282936283867905
Fusarium_pseudograminearum	Stagonosporopsis_rhizophila	0.162628668408337	0.000194471807461127
Fusarium_pseudograminearum	Macroventuria_anomochaeta	0.00889917745772228	0.423545743083368
Fusarium_pseudograminearum	Ascochyta_rabiei	-0.000287427464070955	0.497515417328836
Fusarium_pseudograminearum	Boeremia_exigua	0.00944803984872955	0.418893778546779
Fusarium_pseudograminearum	Didymella_exigua	0.00361074212065204	0.46881950583505
Fusarium_pseudograminearum	Pyrenophora_teres	0.0882889918593696	0.0276325372869723
Fusarium_pseudograminearum	Pyrenophora_tritici_repentis	0.0540692696193664	0.120512577539018
Fusarium_pseudograminearum	Brettanomyces_bruxellensis	0.055697790851241	0.113563072235978
Fusarium_pseudograminearum	Penicillium_digitatum	0.0117444173180613	0.399559950660758
Fusarium_pseudograminearum	Sugiyamaella_lignohabitans	0.0103441708601597	0.411323007833137
Fusarium_pseudograminearum	Colletotrichum_scovillei	0.0381876983384546	0.203905685093697
Fusarium_pseudograminearum	Bipolaris_maydis	0.0267669134879814	0.280927564992203
Fusarium_pseudograminearum	Cyberlindnera_fabianii	0.0110913199958868	0.40503581935134
Fusarium_pseudograminearum	Exserohilum_turcicum	0.000409301707233634	0.49646193450244
Fusarium_pseudograminearum	Pyricularia_oryzae	0.00976860275871083	0.416181976413883
Fusarium_pseudograminearum	Exophiala_dermatitidis	0.0254861582310499	0.290363658336491
Fusarium_pseudograminearum	Trematosphaeria_pertusa	-0.00646725994920794	0.444277152786099
Fusarium_pseudograminearum	Truncatella_angustata	0.00413490309374254	0.464304419072259
Fusarium_pseudograminearum	Cladosporium_herbarum	0.00112452801603802	0.490280242458221
Fusarium_pseudograminearum	Dothidotthia_symphoricarpi	0.0328882529878531	0.237980422405837
Fusarium_pseudograminearum	Fusarium_vanettenii	0.0797486454395362	0.0417484064381646
Schizophyllum_commune	Fusarium_coffeatum	0.484502891317374	0
Schizophyllum_commune	Fusarium_pseudograminearum	0.564384377648097	0
Schizophyllum_commune	Schizophyllum_commune	1	1
Schizophyllum_commune	Devosia_sp.	0.515342414902376	0
Schizophyllum_commune	Fusarium_graminearum	0.496503143688183	0
Schizophyllum_commune	Nemurella_pictetii	0.513872926635899	0
Schizophyllum_commune	Fusarium_culmorum	0.549978961685237	0
Schizophyllum_commune	Fusarium_solani_melongenae	0.551137893719887	0
Schizophyllum_commune	Cladophialophora_yegresii	0.596696672364533	0
Schizophyllum_commune	Fusarium_circinatum	0.595705750043634	0
Schizophyllum_commune	Fusarium_flagelliforme	0.591156780875668	0
Schizophyllum_commune	Fusarium_nygamai	0.647718509389947	0
Schizophyllum_commune	Fusarium_pseudocircinatum	0.61616260924497	0
Schizophyllum_commune	Botrytis_fragariae	0.60091339459645	0
Schizophyllum_commune	Furcula_furcula	0.62633746171766	0
Schizophyllum_commune	Fusarium_dlaminii	0.648353218378493	0
Schizophyllum_commune	Podospora_comata	0.631784823449962	0
Schizophyllum_commune	Fusarium_sp.	0.648565124601846	0
Schizophyllum_commune	Fusarium_thapsinum	0.602237498709819	0
Schizophyllum_commune	Aspergillus_steynii	0.636231268291692	0
Schizophyllum_commune	Trichoderma_harzianum	0.59935785349611	0
Schizophyllum_commune	Fusarium_proliferatum	0.438276496905895	0
Schizophyllum_commune	Fusarium_odoratissimum	0.459406451769847	0
Schizophyllum_commune	Fusarium_redolens	0.493841682982248	0
Schizophyllum_commune	Fusarium_denticulatum	0.47357025991665	0
Schizophyllum_commune	Fusarium_venenatum	0.49537021153505	0
Schizophyllum_commune	Purpureocillium_lilacinum	0.43693114161645	0
Schizophyllum_commune	Calonectria_ilicicola	0.35089773762208	1.99840144432528e-15
Schizophyllum_commune	Ilyonectria_robusta	0.549424477005062	0
Schizophyllum_commune	Fusarium_tjaetaba	0.250983747918383	1.62861335528675e-08
Schizophyllum_commune	Fusarium_verticillioides	0.280593581254219	2.73529199290579e-10
Schizophyllum_commune	Fusarium_oxysporum	0.313432556778162	1.60982338570648e-12
Schizophyllum_commune	Fusarium_musae	0.335827845564507	3.30846461338297e-14
Schizophyllum_commune	Fusarium_subglutinans	0.346120447734153	4.88498130835069e-15
Schizophyllum_commune	Fusarium_fujikuroi	0.390430027090467	0
Schizophyllum_commune	Fusarium_mangiferae	0.391340250105059	0
Schizophyllum_commune	Beauveria_bassiana	0.22301689127114	4.9380380651165e-07
Schizophyllum_commune	Penicillium_oxalicum	0.280677177981729	2.70198308172098e-10
Schizophyllum_commune	Streptomyces_tsukubensis	0.0225779569333008	0.312321553215062
Schizophyllum_commune	Nocardia_cyriacigeorgica	0.0337004454426256	0.232564540946068
Schizophyllum_commune	Kibdelosporangium_sp.	0.0310401311677797	0.250556905336574
Schizophyllum_commune	Nocardia_asteroides	0.0372788056931335	0.209534821172028
Schizophyllum_commune	Gordonia_insulae	0.00106331689284334	0.490809219341022
Schizophyllum_commune	Rhodococcus_fascians	-0.0642461075461487	0.0817310425919444
Schizophyllum_commune	Rhodococcus_sp.	-0.0177297299340713	0.350416151232432
Schizophyllum_commune	Micromonospora_coriariae	0.0552258617488083	0.11554699219524
Schizophyllum_commune	Comamonas_testosteroni	0.00262305953341468	0.477337745647561
Schizophyllum_commune	Bradyrhizobium_sp.	-0.0634650023225083	0.0843265143512433
Schizophyllum_commune	Frondihabitans_sp.	-0.0861022858481915	0.030802168312471
Schizophyllum_commune	Bordetella_flabilis	0.00655028355695431	0.443566554441318
Schizophyllum_commune	Skermania_piniformis	-0.00371569753569401	0.467915088218934
Schizophyllum_commune	Brevibacterium_sp.	-0.0918219466054955	0.0230865476967298
Schizophyllum_commune	Mycetocola_sp.	-0.0436925183237484	0.17177355903582
Schizophyllum_commune	Jiangella_alkaliphila	-0.0591795514140478	0.0996716265723592
Schizophyllum_commune	Nocardia_arthritidis	-0.0789265604789278	0.0433700701777312
Schizophyllum_commune	Thiobacillus_sp.	-0.0529142696586533	0.125618927222316
Schizophyllum_commune	Actinoplanes_derwentensis	-0.0357051429747581	0.219493718453645
Schizophyllum_commune	Actinopolyspora_erythraea	-0.0359581785245666	0.217874339636277
Schizophyllum_commune	Pseudomonas_sp.	-0.0819794466026122	0.0375934192691017
Schizophyllum_commune	Brachybacterium_sp.	-0.0897408310383112	0.0256815805786143
Schizophyllum_commune	Streptomyces_sp.	-0.119893958161357	0.00456339865278494
Schizophyllum_commune	Mesorhizobium_sp.	0.00756715318524748	0.434878529262368
Schizophyllum_commune	Nocardioides_sp.	-0.0267879960698534	0.280773481070605
Schizophyllum_commune	Methylobacterium_sp.	-0.0476461374263248	0.150806371125981
Schizophyllum_commune	Sphingopyxis_sp.	-0.00433704886576813	0.462564340799756
Schizophyllum_commune	Cellulosimicrobium_cellulans	0.00204592353491706	0.482320270751265
Schizophyllum_commune	Rathayibacter_festucae	-0.00662191318934835	0.442953622267078
Schizophyllum_commune	Sphingomonas_alpina	0.0532695338627287	0.124032500268215
Schizophyllum_commune	Novosphingobium_sp.	-0.0539355787873579	0.121096065428234
Schizophyllum_commune	Sphingobium_xenophagum	-0.0562954688828659	0.111085429426659
Schizophyllum_commune	Achromobacter_deleyi	-0.0113783232326636	0.402627100585947
Schizophyllum_commune	Sphingomonas_nostoxanthinifaciens	-0.0138312451352434	0.382199516187805
Schizophyllum_commune	Sphingomonas_taxi	-0.080460592240353	0.0403838817350047
Schizophyllum_commune	Sphingobium_sp.	-0.0186196744998373	0.343295642860573
Schizophyllum_commune	Sphingomonas_paucimobilis	-0.0580750015863811	0.103937589650942
Schizophyllum_commune	Sphingomonas_sp.	-0.054054437433025	0.120577214476867
Schizophyllum_commune	Erythrobacter_sp.	-0.000881822111119313	0.492377759799008
Schizophyllum_commune	Sphingomonas_sanguinis	-0.0333865691052355	0.234649400519466
Schizophyllum_commune	Aurantiacibacter_gangjinensis	-0.0788525636543542	0.0435184913400001
Schizophyllum_commune	Sphingomonas_profundi	-0.0168544387469136	0.357470922239043
Schizophyllum_commune	Marichromatium_purpuratum	0.00259509039837535	0.47757913339702
Schizophyllum_commune	Tautonia_plasticadhaerens	-0.015067337642495	0.372024207124181
Schizophyllum_commune	Parasphingopyxis_algicola	-0.00211167857586436	0.481752441398101
Schizophyllum_commune	Sphingopyxis_macrogoltabida	-0.0184907360342164	0.344323932189325
Schizophyllum_commune	Hydrogenophaga_sp.	-0.0323133757316163	0.241855103651472
Schizophyllum_commune	Brevundimonas_sp.	-0.0142166924166132	0.379017494599538
Schizophyllum_commune	Sphingomonas_panacis	-0.011485400010693	0.401729379922797
Schizophyllum_commune	Novosphingobium_kaempferiae	-0.0301510553787703	0.256729792652465
Schizophyllum_commune	Pseudoxanthomonas_mexicana	-0.0222126221233818	0.315129801605735
Schizophyllum_commune	Sphingobium_yanoikuyae	-0.0615399334945743	0.0909856702934116
Schizophyllum_commune	Microbacterium_cremeum	0.0118244225246458	0.398890478847028
Schizophyllum_commune	Rathayibacter_sp.	-0.024758456542703	0.2957901531531
Schizophyllum_commune	Clavibacter_michiganensis	0.0259017049011081	0.287285903062813
Schizophyllum_commune	Microbacterium_sediminis	0.0215723248491705	0.320077331653654
Schizophyllum_commune	Pimelobacter_simplex	-0.0398109974059231	0.194078343300608
Schizophyllum_commune	Caenorhabditis_remanei	-0.0175035136158888	0.352234628314085
Schizophyllum_commune	Conexibacter_woesei	0.00385179238651057	0.466742583554916
Schizophyllum_commune	Aeromicrobium_sp.	-0.0439498647419174	0.170354800609016
Schizophyllum_commune	Mycobacterium_sp.	-0.0242056435682731	0.299943278959324
Schizophyllum_commune	Microterricola_viridarii	-0.0557469812780977	0.11335768476605
Schizophyllum_commune	Microbacterium_hydrocarbonoxydans	-0.0592012676777296	0.0995890523291187
Schizophyllum_commune	Microcella_flavibacter	0.0014689654410448	0.48730401287332
Schizophyllum_commune	Leifsonia_sp.	-0.0700063541521072	0.0644116686887127
Schizophyllum_commune	Microbacterium_foliorum	-0.00528191544280765	0.454440895324117
Schizophyllum_commune	Mycolicibacterium_arabiense	0.0153493663607548	0.369714734745695
Schizophyllum_commune	Jatrophihabitans_sp.	-0.0143006351403603	0.378325587828063
Schizophyllum_commune	Protaetiibacter_intestinalis	0.0133941903940047	0.385817185666901
Schizophyllum_commune	Kitasatospora_albolonga	-0.0393678065376133	0.196732426691659
Schizophyllum_commune	Lysobacter_antibioticus	-0.0391732273492644	0.197904568270657
Schizophyllum_commune	Agrococcus_jejuensis	-0.100603162452958	0.0144293327983192
Schizophyllum_commune	Agrococcus_sp.	-0.0988880036433872	0.0158581510817697
Schizophyllum_commune	Microbacterium_lushaniae	-0.0977299686193756	0.0168898275673729
Schizophyllum_commune	Microbacterium_atlanticum	-0.105288907132666	0.0110758260582019
Schizophyllum_commune	Microbacterium_binotii	-0.120199951445955	0.00447483715450597
Schizophyllum_commune	Microbacterium_chocolatum	-0.0880353164991901	0.0279857495351449
Schizophyllum_commune	Zhihengliuella_sp.	-0.0782308079785095	0.0447817986198491
Schizophyllum_commune	Microbacterium_sp.	-0.177647706531581	5.2192196413631e-05
Schizophyllum_commune	Microbacterium_testaceum	-0.129200978002482	0.00246698872043785
Schizophyllum_commune	Georgenia_sp.	-0.129166468762513	0.00247280160804187
Schizophyllum_commune	Microbacterium_schleiferi	-0.106257232964655	0.0104740953757953
Schizophyllum_commune	Sphingomonas_hengshuiensis	-0.118656640414659	0.00493761699203427
Schizophyllum_commune	Sporisorium_reilianum	-0.0832685557683663	0.0353500300376922
Schizophyllum_commune	Pseudozyma_hubeiensis	-0.135801295495428	0.00155706038663225
Schizophyllum_commune	Ustilago_sp.	-0.168087428723427	0.000122111834527534
Schizophyllum_commune	Macalpinomyces_bursus	-0.168742313532356	0.000115369242041295
Schizophyllum_commune	Pseudozyma_sp.	-0.127036584289181	0.00285637543264799
Schizophyllum_commune	Vespa_velutina	-0.0948303009910965	0.0197269299059171
Schizophyllum_commune	Anthracocystis_panici_leucophaei	-0.0739574881586587	0.0542792899448894
Schizophyllum_commune	Sporisorium_scitamineum	-0.0751709817410475	0.0514335688264758
Schizophyllum_commune	Cronobacter_universalis	-0.117393810996896	0.005347411826262
Schizophyllum_commune	Moesziomyces_aphidis	-0.0854943776806092	0.0317347990308426
Schizophyllum_commune	Kalmanozyma_brasiliensis	-0.0618024954142811	0.0900551853617039
Schizophyllum_commune	Vanrija_pseudolonga	-0.036043875857189	0.2173274540965
Schizophyllum_commune	Ustilago_hordei	-0.0786457444265689	0.0439354928848282
Schizophyllum_commune	Vollenhovia_emeryi	-0.029583666352063	0.260710052519849
Schizophyllum_commune	Moesziomyces_antarcticus	0.0290340435900616	0.264595642207469
Schizophyllum_commune	Rhodotorula_toruloides	0.0484523646339936	0.146748576330491
Schizophyllum_commune	Colletotrichum_orchidophilum	0.0175106546109933	0.35217717248218
Schizophyllum_commune	Raffaelea_brunnea	-0.00792220458494386	0.431852155741128
Schizophyllum_commune	Pyricularia_pennisetigena	-0.00582419215115859	0.449787042031754
Schizophyllum_commune	Gloeophyllum_trabeum	0.0132119370017066	0.387328716620567
Schizophyllum_commune	Thermothielavioides_terrestris	-0.00182964067316793	0.484188233008458
Schizophyllum_commune	Exophiala_lecanii_corni	0.000298294851727943	0.497421478653998
Schizophyllum_commune	Jeongeupia_sp.	-0.00996666736097085	0.414508425942081
Schizophyllum_commune	Mollisia_scopiformis	-0.0231606095113317	0.307865284866955
Schizophyllum_commune	Rhodotorula_graminis	-0.0207660431005778	0.326352980565735
Schizophyllum_commune	Vespa_crabro	0.0570117555492768	0.108167237040433
Schizophyllum_commune	Lasiodiplodia_theobromae	-0.0146656191245331	0.375321714593545
Schizophyllum_commune	Melanopsichium_pennsylvanicum	-0.0810006642178704	0.039373039699039
Schizophyllum_commune	Nakaseomyces_glabratus	-0.00653606242459492	0.443688260218019
Schizophyllum_commune	Pseudomassariella_vexata	-0.0203487201064143	0.329620684866493
Schizophyllum_commune	Pseudozyma_flocculosa	-0.0449594214498916	0.164861585159948
Schizophyllum_commune	Trametes_hirsuta	0.0122885628891438	0.395012526619635
Schizophyllum_commune	Colletotrichum_higginsianum	0.167260986055866	0.000131146964657436
Schizophyllum_commune	Aureobasidium_melanogenum	0.134404704750352	0.00171918428185158
Schizophyllum_commune	Metarhizium_album	0.0704596197697012	0.0631798118050209
Schizophyllum_commune	Alternaria_alternata	-0.0625652972214557	0.0873919164791893
Schizophyllum_commune	Bifidobacterium_choerinum	-0.0370870583503293	0.210733923977449
Schizophyllum_commune	Nemoura_dubitans	-0.0602472303605177	0.0956706617538615
Schizophyllum_commune	Zymoseptoria_tritici	-0.0894712010458245	0.0260349539863445
Schizophyllum_commune	Aureobasidium_pullulans	-0.0929824811235014	0.0217375705683334
Schizophyllum_commune	Albugo_laibachii	-0.102592723771743	0.0129116609977359
Schizophyllum_commune	Cladosporium_cladosporioides	-0.0844041215397062	0.0334656447944172
Schizophyllum_commune	Cladosporium_sp.	-0.0854764029780006	0.0317627253205451
Schizophyllum_commune	Schizosaccharomyces_cryophilus	-0.0249855874957621	0.294091449576356
Schizophyllum_commune	Sparassis_crispa	-0.0584589881443929	0.102439848260312
Schizophyllum_commune	Aspergillus_wentii	0.00451284275530395	0.461051679648914
Schizophyllum_commune	Aureobasidium_namibiae	-0.0024494814443301	0.478835942617506
Schizophyllum_commune	Peltaster_fructicola	-0.0489351503104369	0.144353962637153
Schizophyllum_commune	Aspergillus_melleus	-0.0364303792454959	0.214870786190342
Schizophyllum_commune	Aspergillus_sydowii	0.00391138527791912	0.466229259934977
Schizophyllum_commune	Cladosporium_acalyphae	-0.00280142083607071	0.475798596260729
Schizophyllum_commune	Papilio_xuthus	-0.00995493416299698	0.41460752303397
Schizophyllum_commune	Morchella_sextelata	0.00109505883372207	0.490534908418953
Schizophyllum_commune	Penicillium_solitum	-0.0152816044215192	0.370269198840832
Schizophyllum_commune	Malassezia_restricta	0.0121201609978914	0.396418369971477
Schizophyllum_commune	Salinibacterium_sp.	-0.0121955005827339	0.395789257075757
Schizophyllum_commune	Lysobacter_solisilvae	-0.00541961975479177	0.453258491751802
Schizophyllum_commune	Modestobacter_marinus	0.0510739377032954	0.134062539060938
Schizophyllum_commune	Thalassospira_marina	0.0129098732318114	0.389837646492726
Schizophyllum_commune	Herbiconiux_sp.	-0.0661613858410992	0.0756215031922534
Schizophyllum_commune	Cryobacterium_soli	0.00221984943107123	0.480818410000193
Schizophyllum_commune	Humibacter_sp.	-0.0215395121406945	0.320331744066927
Schizophyllum_commune	Curtobacterium_pusillum	-0.117708656950889	0.00524251668468796
Schizophyllum_commune	Curtobacterium_sp.	-0.124822301433631	0.00331108051536248
Schizophyllum_commune	Curtobacterium_flaccumfaciens	-0.0936329959122102	0.0210108928605699
Schizophyllum_commune	Curtobacterium_luteum	-0.146618485975627	0.000701092009612184
Schizophyllum_commune	Pseudonocardia_sp.	-0.169236436976031	0.000110514106906334
Schizophyllum_commune	Amycolatopsis_sp.	-0.0653212215196839	0.0782574210275535
Schizophyllum_commune	Arthrobacter_sp.	-0.0721396692341509	0.0587728303843395
Schizophyllum_commune	Medioppia_subpectinata	0.0416188203371216	0.183479125374718
Schizophyllum_commune	Thrips_palmi	0.066601110004499	0.0742690774943011
Schizophyllum_commune	Phakopsora_pachyrhizi	0.0390271961482658	0.198787013678017
Schizophyllum_commune	Thrips_sp.	0.0339194190377805	0.231116154356498
Schizophyllum_commune	Cutibacterium_acnes	0.0265352808258005	0.282623150105831
Schizophyllum_commune	Frankliniella_occidentalis	0.0317021377890124	0.246011997241773
Schizophyllum_commune	Bemisia_tabaci	0.0213843705745216	0.321535768401647
Schizophyllum_commune	Rickettsia_endosymbiont_of_Bemisia_tabaci	0.0328699753392216	0.238103089671847
Schizophyllum_commune	Candidatus_Hamiltonella_defensa	0.072328451975787	0.0582930437126067
Schizophyllum_commune	Candidatus_Portiera_aleyrodidarum	0.0134500030898008	0.385354643517932
Schizophyllum_commune	Saprolegnia_parasitica	0.00273723340105636	0.476352454463087
Schizophyllum_commune	Trichoderma_virens	0.0398128847171559	0.194067087686483
Schizophyllum_commune	Ocypus_olens	0.00612955917084856	0.447169347743528
Schizophyllum_commune	Cerceris_rybyensis	-0.0239986086273298	0.301505415665896
Schizophyllum_commune	Sweet_potato_badnavirus_B	0.00307781991045408	0.473414159848782
Schizophyllum_commune	Sweet_potato_pakakuy_virus	-0.0158109939487672	0.365944689934734
Schizophyllum_commune	Nostoc_sp.	0.0894157072155441	0.0261081842462231
Schizophyllum_commune	Exophiala_oligosperma	0.0742279812477065	0.0536344461579177
Schizophyllum_commune	Ustilago_bromivora	0.128975260967015	0.00250523380984968
Schizophyllum_commune	Staphylococcus_warneri	-0.00999991339167616	0.414227663689435
Schizophyllum_commune	Mesoplasma_florum	0.0313058137419073	0.248727591228503
Schizophyllum_commune	Mesoplasma_melaleucae	0.0695665012912949	0.0656247790496148
Schizophyllum_commune	Corynebacterium_kefirresidentii	-0.0302883101569758	0.255771703047247
Schizophyllum_commune	Dolichovespula_saxonica	-0.0324026949546903	0.241250860757983
Schizophyllum_commune	Human_gammaherpesvirus_4	0.0213269650085266	0.321981757125765
Schizophyllum_commune	Oppiella_nova	0.0334155545917784	0.234456439583548
Schizophyllum_commune	Gammapapillomavirus_1	0.0410429110599612	0.186815949115287
Schizophyllum_commune	Staphylococcus_epidermidis	-0.0072300049893006	0.437755827594274
Schizophyllum_commune	Mycolicibacterium_sp.	0.0067194368898349	0.442119334483691
Schizophyllum_commune	Rubrobacter_indicoceani	0.000423722588196784	0.496337281671122
Schizophyllum_commune	Moraxella_osloensis	-0.0112910947042493	0.403358794275944
Schizophyllum_commune	Streptococcus_thermophilus	0.0195981424451968	0.33553044173758
Schizophyllum_commune	Acinetobacter_junii	0.0184182250089185	0.344902715399323
Schizophyllum_commune	Alternaria_arborescens	0.0607907144591767	0.0936798626593138
Schizophyllum_commune	Pantoea_rwandensis	-0.0164574232394834	0.360687081882031
Schizophyllum_commune	Klebsiella_pneumoniae	0.0650578700061778	0.0790977921022027
Schizophyllum_commune	Pantoea_ananatis	-0.00474142538284128	0.45908562801415
Schizophyllum_commune	Salmonella_enterica	0.0363327333085293	0.215489914284734
Schizophyllum_commune	Edwardsiella_tarda	0.070604928562475	0.0627887957173249
Schizophyllum_commune	Erwinia_sp.	0.0472295171694923	0.152932156356587
Schizophyllum_commune	Erwinia_aphidicola	0.0557210643935023	0.1134658640057
Schizophyllum_commune	Erwinia_persicina	0.0793664795161713	0.0424960814528611
Schizophyllum_commune	Neurospora_crassa	0.136501022743507	0.00148117197149933
Schizophyllum_commune	Pantoea_agglomerans	0.0863033997013045	0.0304986510038374
Schizophyllum_commune	Pantoea_dispersa	0.0564388629824991	0.110496779869718
Schizophyllum_commune	Plautia_stali	0.111075646687904	0.0078836671323983
Schizophyllum_commune	Methylobacterium_oryzae	0.025414182604542	0.29089830701158
Schizophyllum_commune	Burkholderia_contaminans	0.00967521155361006	0.416971614914658
Schizophyllum_commune	Aureimonas_altamirensis	0.0786557148327571	0.0439153165120438
Schizophyllum_commune	Methylorubrum_populi	-0.000896266357822029	0.492252923018863
Schizophyllum_commune	Pseudomonas_oryzihabitans	-0.114765263088922	0.0062982618898829
Schizophyllum_commune	Pseudomonas_psychrotolerans	-0.0804967931622409	0.0403154747246391
Schizophyllum_commune	Pseudomonas_putida	-0.0498998094847241	0.139648280711155
Schizophyllum_commune	Pseudomonas_aeruginosa	0.010108040626608	0.413314833540014
Schizophyllum_commune	Pseudomonas_syringae	0.0127910777273287	0.390825618629187
Schizophyllum_commune	Leucobacter_sp.	-0.00461882235994526	0.460140022358896
Schizophyllum_commune	Sphingomonas_melonis	-0.00928587636399869	0.420267073711807
Schizophyllum_commune	Gordonia_alkanivorans	0.00731758826198758	0.437008050481934
Schizophyllum_commune	Sphingomonas_panacisoli	0.0218052366016476	0.318273885827457
Schizophyllum_commune	Paracoccus_marcusii	-0.00106653196196449	0.490781434811178
Schizophyllum_commune	Paracoccus_sp.	0.000661101640215378	0.494285458159224
Schizophyllum_commune	Agrobacterium_rhizogenes	-0.000426650235966441	0.496311975383492
Schizophyllum_commune	Agrobacterium_salinitolerans	-0.0043527546498483	0.462429174290765
Schizophyllum_commune	Rhizobium_sp.	0.000463166123145231	0.49599633706827
Schizophyllum_commune	Agrobacterium_sp.	0.0272336455722136	0.277525980096006
Schizophyllum_commune	Agrobacterium_tumefaciens	-0.0122053560137241	0.3957069806213
Schizophyllum_commune	Rhizobium_rhizoryzae	0.0113235892646733	0.403086182594228
Schizophyllum_commune	Stenotrophomonas_maltophilia	-0.0100142165876502	0.414106886836348
Schizophyllum_commune	Stenotrophomonas_sp.	0.0946652484805394	0.0198998837241022
Schizophyllum_commune	Azoarcus_sp.	0.102782891305605	0.0127740786572086
Schizophyllum_commune	Geotalea_uraniireducens	0.0748548660041994	0.0521632337222737
Schizophyllum_commune	Sphingomonas_koreensis	0.0535382086525492	0.122842054864727
Schizophyllum_commune	Paenibacillus_sp.	-0.0140369626190811	0.380500233890465
Schizophyllum_commune	Erysiphe_necator	-0.0296194186714445	0.260458317170656
Schizophyllum_commune	Pseudomonas_rhodesiae	-0.0222731604671214	0.314663714039019
Schizophyllum_commune	Neonectria_neomacrospora	0.231062490809142	1.93244247270741e-07
Schizophyllum_commune	Talaromyces_rugulosus	0.188490479924832	1.88450655740358e-05
Schizophyllum_commune	Neofusicoccum_parvum	0.329360594098818	1.04805053524615e-13
Schizophyllum_commune	Alternaria_rosae	0.279987038572183	2.98922664399015e-10
Schizophyllum_commune	Cordyceps_militaris	0.33249687804262	6.01740879346835e-14
Schizophyllum_commune	Aspergillus_fischeri	0.28446873573371	1.543346561661e-10
Schizophyllum_commune	Tetranychus_urticae	0.350341140342567	2.22044604925031e-15
Schizophyllum_commune	Fusarium_solani	0.10343463750327	0.0123121019942184
Schizophyllum_commune	Fusarium_poae	0.182526911243074	3.32405776468647e-05
Schizophyllum_commune	Pestalotiopsis_fici	0.170313882585525	0.000100582652375225
Schizophyllum_commune	Grosmannia_clavigera	0.0116656683017695	0.400219198467109
Schizophyllum_commune	Parastagonospora_nodorum	-0.0820309699566846	0.0375015836431892
Schizophyllum_commune	Colletotrichum_lupini	0.0175411344288535	0.351931972319991
Schizophyllum_commune	Plenodomus_biglobosus	0.0619626345214933	0.0894911441837936
Schizophyllum_commune	Phoma_sp.	-0.00477226325181035	0.458820465097406
Schizophyllum_commune	Stagonosporopsis_rhizophila	0.171556683151206	9.01667933433936e-05
Schizophyllum_commune	Macroventuria_anomochaeta	-0.019649226442956	0.335126916524411
Schizophyllum_commune	Ascochyta_rabiei	0.00571378939508471	0.450733988742984
Schizophyllum_commune	Boeremia_exigua	0.0207326890612646	0.326613664215825
Schizophyllum_commune	Didymella_exigua	0.00704503538655521	0.43933580449359
Schizophyllum_commune	Pyrenophora_teres	0.00690796494079282	0.440507258640819
Schizophyllum_commune	Pyrenophora_tritici_repentis	0.0199874618628166	0.332459913225204
Schizophyllum_commune	Brettanomyces_bruxellensis	0.0315379226395587	0.247135264238578
Schizophyllum_commune	Penicillium_digitatum	0.0089474935998527	0.423135795887917
Schizophyllum_commune	Sugiyamaella_lignohabitans	0.0226793473081317	0.311544101030675
Schizophyllum_commune	Colletotrichum_scovillei	-0.00563282988020952	0.451428572835518
Schizophyllum_commune	Bipolaris_maydis	-0.00477242047140236	0.458819113273589
Schizophyllum_commune	Cyberlindnera_fabianii	-0.00253887054123503	0.478064363850821
Schizophyllum_commune	Exserohilum_turcicum	-0.0119361767923625	0.397955832099203
Schizophyllum_commune	Pyricularia_oryzae	0.00768004776938658	0.433915821548315
Schizophyllum_commune	Exophiala_dermatitidis	-0.00774252244899709	0.433383236711141
Schizophyllum_commune	Trematosphaeria_pertusa	-0.000843001339447147	0.492713278363113
Schizophyllum_commune	Truncatella_angustata	0.0443320822612336	0.168261475207006
Schizophyllum_commune	Cladosporium_herbarum	0.00206536799540225	0.482152353836392
Schizophyllum_commune	Dothidotthia_symphoricarpi	0.0295544568948141	0.260915811575432
Schizophyllum_commune	Fusarium_vanettenii	0.114126496122373	0.00655074124843091
Devosia_sp.	Fusarium_coffeatum	0.535733822259031	0
Devosia_sp.	Fusarium_pseudograminearum	0.502684310404213	0
Devosia_sp.	Schizophyllum_commune	0.515342414902376	0
Devosia_sp.	Devosia_sp.	1	1
Devosia_sp.	Fusarium_graminearum	0.650642357293109	0
Devosia_sp.	Nemurella_pictetii	0.630457622110028	0
Devosia_sp.	Fusarium_culmorum	0.636197787732007	0
Devosia_sp.	Fusarium_solani_melongenae	0.64210332670083	0
Devosia_sp.	Cladophialophora_yegresii	0.69102182917714	0
Devosia_sp.	Fusarium_circinatum	0.706069502196269	0
Devosia_sp.	Fusarium_flagelliforme	0.713298874596608	0
Devosia_sp.	Fusarium_nygamai	0.716902105029211	0
Devosia_sp.	Fusarium_pseudocircinatum	0.735430792657409	0
Devosia_sp.	Botrytis_fragariae	0.696106372001218	0
Devosia_sp.	Furcula_furcula	0.730688899263976	0
Devosia_sp.	Fusarium_dlaminii	0.720828688197077	0
Devosia_sp.	Podospora_comata	0.752766075640791	0
Devosia_sp.	Fusarium_sp.	0.711582036076473	0
Devosia_sp.	Fusarium_thapsinum	0.663351909450216	0
Devosia_sp.	Aspergillus_steynii	0.646747159376789	0
Devosia_sp.	Trichoderma_harzianum	0.695190609969656	0
Devosia_sp.	Fusarium_proliferatum	0.550320146712956	0
Devosia_sp.	Fusarium_odoratissimum	0.617875176876566	0
Devosia_sp.	Fusarium_redolens	0.563614423111565	0
Devosia_sp.	Fusarium_denticulatum	0.601248975671397	0
Devosia_sp.	Fusarium_venenatum	0.587964392663975	0
Devosia_sp.	Purpureocillium_lilacinum	0.442479198639874	0
Devosia_sp.	Calonectria_ilicicola	0.467685121340622	0
Devosia_sp.	Ilyonectria_robusta	0.585487580405542	0
Devosia_sp.	Fusarium_tjaetaba	0.304521473405713	6.92068624630338e-12
Devosia_sp.	Fusarium_verticillioides	0.350626127202719	2.1094237467878e-15
Devosia_sp.	Fusarium_oxysporum	0.428164048101215	0
Devosia_sp.	Fusarium_musae	0.45446256499007	0
Devosia_sp.	Fusarium_subglutinans	0.441234941561477	0
Devosia_sp.	Fusarium_fujikuroi	0.477224590078399	0
Devosia_sp.	Fusarium_mangiferae	0.496157308927651	0
Devosia_sp.	Beauveria_bassiana	0.306974651881949	4.65494309764836e-12
Devosia_sp.	Penicillium_oxalicum	0.374467541405245	0
Devosia_sp.	Streptomyces_tsukubensis	0.0401463198755042	0.192084761479449
Devosia_sp.	Nocardia_cyriacigeorgica	0.0843919720327193	0.0334853608000005
Devosia_sp.	Kibdelosporangium_sp.	0.0818373427288263	0.0378476551827658
Devosia_sp.	Nocardia_asteroides	0.0286581835373174	0.267269610868074
Devosia_sp.	Gordonia_insulae	0.00712399893574889	0.438661192784324
Devosia_sp.	Rhodococcus_fascians	0.00628732981675773	0.445817783174823
Devosia_sp.	Rhodococcus_sp.	-0.0348422626929403	0.225067526096145
Devosia_sp.	Micromonospora_coriariae	0.0517597081867643	0.130871829805372
Devosia_sp.	Comamonas_testosteroni	-0.0162682240525682	0.36222323352006
Devosia_sp.	Bradyrhizobium_sp.	-0.0120147852819221	0.397298746274139
Devosia_sp.	Frondihabitans_sp.	-0.00449755069161673	0.461183241932232
Devosia_sp.	Bordetella_flabilis	0.0142205073678008	0.378986041059485
Devosia_sp.	Skermania_piniformis	-0.0325802130391388	0.240052385924014
Devosia_sp.	Brevibacterium_sp.	-0.0268275706808432	0.280484356567127
Devosia_sp.	Mycetocola_sp.	-0.000505969575097742	0.49562635310146
Devosia_sp.	Jiangella_alkaliphila	-0.0213938349873253	0.321462263167488
Devosia_sp.	Nocardia_arthritidis	-0.0050326977438222	0.456581829493453
Devosia_sp.	Thiobacillus_sp.	-0.0314015201256175	0.248070361648802
Devosia_sp.	Actinoplanes_derwentensis	-0.0218297770867715	0.318084116600961
Devosia_sp.	Actinopolyspora_erythraea	-0.0550772320161799	0.116176862174669
Devosia_sp.	Pseudomonas_sp.	-0.00829432873501501	0.428684534404212
Devosia_sp.	Brachybacterium_sp.	-0.0296983248536367	0.259903173452314
Devosia_sp.	Streptomyces_sp.	-0.0308645741050384	0.251769562191929
Devosia_sp.	Mesorhizobium_sp.	0.0358928481611355	0.218291782369815
Devosia_sp.	Nocardioides_sp.	0.0213227080338517	0.322014840115663
Devosia_sp.	Methylobacterium_sp.	0.0467907081143055	0.155192471814977
Devosia_sp.	Sphingopyxis_sp.	-0.000475591228159322	0.495888936726273
Devosia_sp.	Cellulosimicrobium_cellulans	-0.0188821325232835	0.341206105599409
Devosia_sp.	Rathayibacter_festucae	-0.0302926331745219	0.255741557023144
Devosia_sp.	Sphingomonas_alpina	-0.0159377915221914	0.364911389822312
Devosia_sp.	Novosphingobium_sp.	-0.0464135175304281	0.157152869776604
Devosia_sp.	Sphingobium_xenophagum	-0.0331883323950035	0.235971437337951
Devosia_sp.	Achromobacter_deleyi	-0.0225262323116813	0.312718494273412
Devosia_sp.	Sphingomonas_nostoxanthinifaciens	-0.0342147390482794	0.229170751141324
Devosia_sp.	Sphingomonas_taxi	-0.0122350694362565	0.39545895102155
Devosia_sp.	Sphingobium_sp.	0.0153696821638097	0.369548552619629
Devosia_sp.	Sphingomonas_paucimobilis	0.00893007398567525	0.42328358627046
Devosia_sp.	Sphingomonas_sp.	0.00509754411452834	0.456024635584079
Devosia_sp.	Erythrobacter_sp.	-0.00812661046956209	0.430111643482082
Devosia_sp.	Sphingomonas_sanguinis	0.00464991689449945	0.459872580501923
Devosia_sp.	Aurantiacibacter_gangjinensis	0.0310656625022357	0.250380805436283
Devosia_sp.	Sphingomonas_profundi	-0.00772165847830819	0.433561084757205
Devosia_sp.	Marichromatium_purpuratum	-0.0727829686209405	0.0571504809799253
Devosia_sp.	Tautonia_plasticadhaerens	0.0126582991145447	0.39193071403357
Devosia_sp.	Parasphingopyxis_algicola	-0.020213743234534	0.330680371399915
Devosia_sp.	Sphingopyxis_macrogoltabida	-0.0352029866879644	0.222727748783171
Devosia_sp.	Hydrogenophaga_sp.	-0.0352720145234009	0.222281591429839
Devosia_sp.	Brevundimonas_sp.	-0.0191899119832175	0.338761918503506
Devosia_sp.	Sphingomonas_panacis	0.0191635569816773	0.338970950074601
Devosia_sp.	Novosphingobium_kaempferiae	0.0598750906606399	0.0970516058019439
Devosia_sp.	Pseudoxanthomonas_mexicana	-0.0285952347856564	0.267718770279889
Devosia_sp.	Sphingobium_yanoikuyae	-0.0527391337449492	0.126406165522352
Devosia_sp.	Microbacterium_cremeum	0.00962092302598627	0.417430787352197
Devosia_sp.	Rathayibacter_sp.	-0.00736908911931855	0.43656844591913
Devosia_sp.	Clavibacter_michiganensis	0.00996987582029651	0.414481328648403
Devosia_sp.	Microbacterium_sediminis	0.00609686850145263	0.447449474025816
Devosia_sp.	Pimelobacter_simplex	-0.065350349882543	0.0781648867450823
Devosia_sp.	Caenorhabditis_remanei	0.02109317213705	0.323800749616061
Devosia_sp.	Conexibacter_woesei	-0.0242487649524039	0.29961837600468
Devosia_sp.	Aeromicrobium_sp.	0.0431224598330239	0.174943008052372
Devosia_sp.	Mycobacterium_sp.	0.032416281889034	0.241159017114142
Devosia_sp.	Microterricola_viridarii	-0.034488271067511	0.227377070837914
Devosia_sp.	Microbacterium_hydrocarbonoxydans	-0.0195546437754548	0.335874197705175
Devosia_sp.	Microcella_flavibacter	0.0110574624248109	0.405320212753219
Devosia_sp.	Leifsonia_sp.	-0.0127133040575949	0.391472810584501
Devosia_sp.	Microbacterium_foliorum	0.00468861898138895	0.459539731927284
Devosia_sp.	Mycolicibacterium_arabiense	0.0872561031667178	0.029094221681218
Devosia_sp.	Jatrophihabitans_sp.	-0.00294170485371859	0.474588282344113
Devosia_sp.	Protaetiibacter_intestinalis	0.0250768178585974	0.293410408717863
Devosia_sp.	Kitasatospora_albolonga	-0.031836770087863	0.245093124152009
Devosia_sp.	Lysobacter_antibioticus	-0.00102975028511998	0.491099303576563
Devosia_sp.	Agrococcus_jejuensis	-0.0510975946438237	0.133951589976363
Devosia_sp.	Agrococcus_sp.	-0.03263338838842	0.239694014895338
Devosia_sp.	Microbacterium_lushaniae	-0.0520653166665903	0.129466901940971
Devosia_sp.	Microbacterium_atlanticum	-0.0435609539389912	0.172501774874192
Devosia_sp.	Microbacterium_binotii	-0.111172118196911	0.00783812661700588
Devosia_sp.	Microbacterium_chocolatum	-0.0411819275272576	0.186007078053218
Devosia_sp.	Zhihengliuella_sp.	-0.0583165683543327	0.102993521762043
Devosia_sp.	Microbacterium_sp.	-0.0893735067397143	0.0261639873190606
Devosia_sp.	Microbacterium_testaceum	-0.0639878898454485	0.082582326614371
Devosia_sp.	Georgenia_sp.	-0.0451477945453278	0.163849408867964
Devosia_sp.	Microbacterium_schleiferi	-0.00443640463901285	0.461709342231763
Devosia_sp.	Sphingomonas_hengshuiensis	-0.136723682163373	0.00145773876039362
Devosia_sp.	Sporisorium_reilianum	-0.0829307053910242	0.0359271213589557
Devosia_sp.	Pseudozyma_hubeiensis	-0.144834780854062	0.00080269925261568
Devosia_sp.	Ustilago_sp.	-0.166610363826666	0.000138695429731796
Devosia_sp.	Macalpinomyces_bursus	-0.157562056064125	0.000295697718331339
Devosia_sp.	Pseudozyma_sp.	-0.114178000486181	0.00653005788589752
Devosia_sp.	Vespa_velutina	-0.0954630103038203	0.0190756690002485
Devosia_sp.	Anthracocystis_panici_leucophaei	-0.0773000367801551	0.0467278126965183
Devosia_sp.	Sporisorium_scitamineum	-0.136992382859951	0.00142990940173204
Devosia_sp.	Cronobacter_universalis	-0.151514323441254	0.000479838847683302
Devosia_sp.	Moesziomyces_aphidis	-0.114589196798631	0.00636698207695994
Devosia_sp.	Kalmanozyma_brasiliensis	-0.111360903374209	0.0077496753531138
Devosia_sp.	Vanrija_pseudolonga	-0.0622739391933813	0.0884021699420153
Devosia_sp.	Ustilago_hordei	-0.0998764029729644	0.0150206796004364
Devosia_sp.	Vollenhovia_emeryi	-0.0609870719632515	0.0929681485771833
Devosia_sp.	Moesziomyces_antarcticus	0.0504864306449274	0.136838098175976
Devosia_sp.	Rhodotorula_toruloides	-0.0142137132946574	0.379042057443341
Devosia_sp.	Colletotrichum_orchidophilum	0.00960306892529639	0.417581821920248
Devosia_sp.	Raffaelea_brunnea	-0.0220023004175705	0.316751355956939
Devosia_sp.	Pyricularia_pennisetigena	0.0125512278136783	0.392822485396525
Devosia_sp.	Gloeophyllum_trabeum	0.0028251055392956	0.475594238271227
Devosia_sp.	Thermothielavioides_terrestris	-0.0386079824424428	0.201333366559199
Devosia_sp.	Exophiala_lecanii_corni	-0.0505183228812147	0.136686432067211
Devosia_sp.	Jeongeupia_sp.	0.0118814022728426	0.398413861280365
Devosia_sp.	Mollisia_scopiformis	-0.0127908518869699	0.390827497519618
Devosia_sp.	Rhodotorula_graminis	-0.067021664518365	0.072992911689195
Devosia_sp.	Vespa_crabro	0.017221759568833	0.354504268391403
Devosia_sp.	Lasiodiplodia_theobromae	-0.0772356528808034	0.0468648862526794
Devosia_sp.	Melanopsichium_pennsylvanicum	-0.0527314104528105	0.126440960531719
Devosia_sp.	Nakaseomyces_glabratus	0.000384984272522648	0.496672133050699
Devosia_sp.	Pseudomassariella_vexata	-0.0518661922282586	0.130381119368253
Devosia_sp.	Pseudozyma_flocculosa	-0.0300008283969897	0.257780563844943
Devosia_sp.	Trametes_hirsuta	-0.0170676746627447	0.355747670960122
Devosia_sp.	Colletotrichum_higginsianum	0.166979178915293	0.000134368068611779
Devosia_sp.	Aureobasidium_melanogenum	0.125806049174558	0.00310161103847184
Devosia_sp.	Metarhizium_album	0.0388730767349207	0.199720895070794
Devosia_sp.	Alternaria_alternata	-0.123727256892182	0.00355908588674191
Devosia_sp.	Bifidobacterium_choerinum	-0.0175182826586802	0.352115801582334
Devosia_sp.	Nemoura_dubitans	-0.0924592264303739	0.0223373418881822
Devosia_sp.	Zymoseptoria_tritici	-0.0899641314381487	0.0253919641105208
Devosia_sp.	Aureobasidium_pullulans	-0.0765558889951627	0.0483318030317113
Devosia_sp.	Albugo_laibachii	-0.15907048615827	0.000261351817959515
Devosia_sp.	Cladosporium_cladosporioides	-0.105597953100801	0.0108806042373843
Devosia_sp.	Cladosporium_sp.	-0.0910615962010999	0.0240079241183509
Devosia_sp.	Schizosaccharomyces_cryophilus	-0.0620493418586034	0.0891868390836649
Devosia_sp.	Sparassis_crispa	-0.0315171205143445	0.247277750128505
Devosia_sp.	Aspergillus_wentii	-0.0193754455051882	0.337291785043764
Devosia_sp.	Aureobasidium_namibiae	-0.0504906760161792	0.136817902356519
Devosia_sp.	Peltaster_fructicola	-0.0517713903846635	0.13081793268088
Devosia_sp.	Aspergillus_melleus	-0.0481642826315809	0.148190046177237
Devosia_sp.	Aspergillus_sydowii	-0.0242859872785317	0.299338048063547
Devosia_sp.	Cladosporium_acalyphae	-0.0316436865748633	0.246411502902287
Devosia_sp.	Papilio_xuthus	-0.00745186246006613	0.435862067351127
Devosia_sp.	Morchella_sextelata	0.00721776721955492	0.437860330141682
Devosia_sp.	Penicillium_solitum	-0.0285872407011969	0.267775837742409
Devosia_sp.	Malassezia_restricta	-0.049998363375618	0.139173448868169
Devosia_sp.	Salinibacterium_sp.	-0.0231215418820756	0.308163211525838
Devosia_sp.	Lysobacter_solisilvae	-0.0484116538476134	0.146951709119436
Devosia_sp.	Modestobacter_marinus	-0.0389453323516458	0.199282737423159
Devosia_sp.	Thalassospira_marina	-0.0399931936375983	0.192993583726496
Devosia_sp.	Herbiconiux_sp.	-0.0268118987468768	0.280598835524552
Devosia_sp.	Cryobacterium_soli	-0.0201221295196781	0.331400391340635
Devosia_sp.	Humibacter_sp.	-0.0229419145215066	0.309534655171247
Devosia_sp.	Curtobacterium_pusillum	-0.130878338496265	0.00219887487019161
Devosia_sp.	Curtobacterium_sp.	-0.0738320588206294	0.0545803757475
Devosia_sp.	Curtobacterium_flaccumfaciens	-0.093059699764763	0.0216502189035475
Devosia_sp.	Curtobacterium_luteum	-0.169936905910893	0.000103958325143421
Devosia_sp.	Pseudonocardia_sp.	-0.0933172703767309	0.021360983444497
Devosia_sp.	Amycolatopsis_sp.	-0.027612790086049	0.274777592698684
Devosia_sp.	Arthrobacter_sp.	-0.0570667427107756	0.107945511316388
Devosia_sp.	Medioppia_subpectinata	-0.000254351761439287	0.497801327495953
Devosia_sp.	Thrips_palmi	0.0474297961424733	0.151907782687732
Devosia_sp.	Phakopsora_pachyrhizi	0.0790121213860575	0.0431989621882347
Devosia_sp.	Thrips_sp.	0.0459736382697958	0.159459499073614
Devosia_sp.	Cutibacterium_acnes	0.00986843223332079	0.415338274091135
Devosia_sp.	Frankliniella_occidentalis	0.0658538615010027	0.0765783899243959
Devosia_sp.	Bemisia_tabaci	-0.00540381570931969	0.453394173039013
Devosia_sp.	Rickettsia_endosymbiont_of_Bemisia_tabaci	-0.042652085493589	0.177585895628266
Devosia_sp.	Candidatus_Hamiltonella_defensa	-0.0420628639799077	0.180931783922263
Devosia_sp.	Candidatus_Portiera_aleyrodidarum	-0.0554617010207012	0.114552511771996
Devosia_sp.	Saprolegnia_parasitica	-0.000560983169647145	0.495150832801333
Devosia_sp.	Trichoderma_virens	0.0450148056964915	0.164563573512779
Devosia_sp.	Ocypus_olens	0.034812557928984	0.225260817922725
Devosia_sp.	Cerceris_rybyensis	-0.0484395110478242	0.146812690998751
Devosia_sp.	Sweet_potato_badnavirus_B	0.0151725303111649	0.371162265198267
Devosia_sp.	Sweet_potato_pakakuy_virus	-0.0423796653263855	0.17912796448942
Devosia_sp.	Nostoc_sp.	0.142598474228771	0.000949136759201719
Devosia_sp.	Exophiala_oligosperma	0.0923203263073172	0.0224988709127738
Devosia_sp.	Ustilago_bromivora	0.123789985994769	0.00354444230882422
Devosia_sp.	Staphylococcus_warneri	0.011100905769882	0.404955310808797
Devosia_sp.	Mesoplasma_florum	0.00256609845587652	0.477829357144927
Devosia_sp.	Mesoplasma_melaleucae	-0.0117369820101032	0.39962218321057
Devosia_sp.	Corynebacterium_kefirresidentii	0.0187541396140075	0.342224508828542
Devosia_sp.	Dolichovespula_saxonica	0.0053420555037198	0.45392445016506
Devosia_sp.	Human_gammaherpesvirus_4	0.0232268191709563	0.30736066348419
Devosia_sp.	Oppiella_nova	0.0430486004536195	0.175356346308848
Devosia_sp.	Gammapapillomavirus_1	0.0558432790895887	0.112956372142863
Devosia_sp.	Staphylococcus_epidermidis	-0.0272982319950579	0.277056853615236
Devosia_sp.	Mycolicibacterium_sp.	0.0155558704151785	0.368026678128707
Devosia_sp.	Rubrobacter_indicoceani	-0.0144800764331696	0.376847830140891
Devosia_sp.	Moraxella_osloensis	0.0043758005021669	0.462230845804334
Devosia_sp.	Streptococcus_thermophilus	0.00432435874517212	0.462673557170943
Devosia_sp.	Acinetobacter_junii	0.00495092281948917	0.457284603587436
Devosia_sp.	Alternaria_arborescens	0.00748474532796173	0.435581505045748
Devosia_sp.	Pantoea_rwandensis	-0.0108669908298302	0.406921041500539
Devosia_sp.	Klebsiella_pneumoniae	0.0452694035763386	0.163198112724077
Devosia_sp.	Pantoea_ananatis	-0.0474770634836703	0.151666687077381
Devosia_sp.	Salmonella_enterica	-0.0190824436819319	0.339614600540267
Devosia_sp.	Edwardsiella_tarda	-0.00474710206833961	0.459036815023358
Devosia_sp.	Erwinia_sp.	-0.0263315054239113	0.284118858389637
Devosia_sp.	Erwinia_aphidicola	0.00602206374744596	0.448090573906903
Devosia_sp.	Erwinia_persicina	0.0089416012210759	0.42318578642754
Devosia_sp.	Neurospora_crassa	0.197582777940627	7.66427591714081e-06
Devosia_sp.	Pantoea_agglomerans	0.128877485187086	0.00252196601013366
Devosia_sp.	Pantoea_dispersa	0.0997350085756142	0.0151381102106356
Devosia_sp.	Plautia_stali	0.112653387216561	0.00716728646373421
Devosia_sp.	Methylobacterium_oryzae	0.0627511605031599	0.0867519581193472
Devosia_sp.	Burkholderia_contaminans	0.118228650558351	0.00507326531294816
Devosia_sp.	Aureimonas_altamirensis	0.130612357438652	0.00223955216027605
Devosia_sp.	Methylorubrum_populi	0.159333465040349	0.000255757571209991
Devosia_sp.	Pseudomonas_oryzihabitans	0.00262406061584719	0.477329105954097
Devosia_sp.	Pseudomonas_psychrotolerans	-0.0189154036741268	0.340941564826732
Devosia_sp.	Pseudomonas_putida	0.0694450743197514	0.0659627645604359
Devosia_sp.	Pseudomonas_aeruginosa	0.0345168457534551	0.227190148847214
Devosia_sp.	Pseudomonas_syringae	0.109604414170523	0.00860748347463858
Devosia_sp.	Leucobacter_sp.	-0.00311688463248894	0.473077231339602
Devosia_sp.	Sphingomonas_melonis	0.0291609980621759	0.263695528993996
Devosia_sp.	Gordonia_alkanivorans	0.0606190983978218	0.0943051762657734
Devosia_sp.	Sphingomonas_panacisoli	-0.0124523562065277	0.393646461881181
Devosia_sp.	Paracoccus_marcusii	0.0245498670378498	0.297354132313259
Devosia_sp.	Paracoccus_sp.	-0.0450096502827835	0.164591299073755
Devosia_sp.	Agrobacterium_rhizogenes	0.132713073713997	0.00193599059037086
Devosia_sp.	Agrobacterium_salinitolerans	0.164785141797843	0.000162094005280111
Devosia_sp.	Rhizobium_sp.	0.118563683297884	0.0049668021536613
Devosia_sp.	Agrobacterium_sp.	0.199481983597882	6.31766498060404e-06
Devosia_sp.	Agrobacterium_tumefaciens	0.186143775350696	2.36105955155885e-05
Devosia_sp.	Rhizobium_rhizoryzae	0.159559739883822	0.00025103338166077
Devosia_sp.	Stenotrophomonas_maltophilia	0.0421493920916702	0.180437983050979
Devosia_sp.	Stenotrophomonas_sp.	0.128731704392959	0.00254710027757454
Devosia_sp.	Azoarcus_sp.	0.0680013515792547	0.0700850117784493
Devosia_sp.	Geotalea_uraniireducens	0.0172051204679096	0.35463846503782
Devosia_sp.	Sphingomonas_koreensis	0.045324806626068	0.162901949834607
Devosia_sp.	Paenibacillus_sp.	0.00866648044409368	0.425521251579009
Devosia_sp.	Erysiphe_necator	-0.00677088130917491	0.441679344810057
Devosia_sp.	Pseudomonas_rhodesiae	-0.0391996894901416	0.197744914199758
Devosia_sp.	Neonectria_neomacrospora	0.207017440491539	2.88206221021881e-06
Devosia_sp.	Talaromyces_rugulosus	0.228444444298257	2.63231851205248e-07
Devosia_sp.	Neofusicoccum_parvum	0.269883860754959	1.2708307739473e-09
Devosia_sp.	Alternaria_rosae	0.360123589132198	3.33066907387547e-16
Devosia_sp.	Cordyceps_militaris	0.272989399661666	8.19640799676336e-10
Devosia_sp.	Aspergillus_fischeri	0.301659807318597	1.09402487069588e-11
Devosia_sp.	Tetranychus_urticae	0.350904025688664	1.99840144432528e-15
Devosia_sp.	Fusarium_solani	0.0455719874372079	0.16158486542282
Devosia_sp.	Fusarium_poae	0.115277296535524	0.00610211639652369
Devosia_sp.	Pestalotiopsis_fici	0.179599431537685	4.36358815774085e-05
Devosia_sp.	Grosmannia_clavigera	-0.0263770408959576	0.28378430152355
Devosia_sp.	Parastagonospora_nodorum	-0.0837040885383997	0.034617289330205
Devosia_sp.	Colletotrichum_lupini	-0.014923230295387	0.373206051124358
Devosia_sp.	Plenodomus_biglobosus	0.0731547630264239	0.0562289930597443
Devosia_sp.	Phoma_sp.	0.0279637713722468	0.272245338056294
Devosia_sp.	Stagonosporopsis_rhizophila	0.13475514869297	0.00167712356844651
Devosia_sp.	Macroventuria_anomochaeta	-0.0897437494211717	0.0256777777889253
Devosia_sp.	Ascochyta_rabiei	0.0114616897618833	0.401928119830454
Devosia_sp.	Boeremia_exigua	-0.0415617352477311	0.183808213832491
Devosia_sp.	Didymella_exigua	0.0064031049569242	0.444826377252591
Devosia_sp.	Pyrenophora_teres	-0.00126071235289915	0.489103421362053
Devosia_sp.	Pyrenophora_tritici_repentis	0.064087294534647	0.082253828161857
Devosia_sp.	Brettanomyces_bruxellensis	-0.00361748876737633	0.468761364025983
Devosia_sp.	Penicillium_digitatum	-0.00176929558616745	0.484709476689998
Devosia_sp.	Sugiyamaella_lignohabitans	-0.0126849972478769	0.391708439560374
Devosia_sp.	Colletotrichum_scovillei	-0.00602177139900695	0.448093079689714
Devosia_sp.	Bipolaris_maydis	-0.00253248934079386	0.478119441697969
Devosia_sp.	Cyberlindnera_fabianii	-0.0108874481010701	0.406749032435043
Devosia_sp.	Exserohilum_turcicum	-0.0122610421797698	0.395242180901801
Devosia_sp.	Pyricularia_oryzae	-0.0122122976826391	0.395649032013441
Devosia_sp.	Exophiala_dermatitidis	-0.00515318722258384	0.455546589589167
Devosia_sp.	Trematosphaeria_pertusa	-0.00801618398439818	0.431051757041026
Devosia_sp.	Truncatella_angustata	-0.00577965759670707	0.450168989902637
Devosia_sp.	Cladosporium_herbarum	-0.00600811985652605	0.448210092362208
Devosia_sp.	Dothidotthia_symphoricarpi	-0.0149914992814439	0.372646018850207
Devosia_sp.	Fusarium_vanettenii	-0.00413622798254054	0.464293012127993
Fusarium_graminearum	Fusarium_coffeatum	0.507362613251696	0
Fusarium_graminearum	Fusarium_pseudograminearum	0.468143796536725	0
Fusarium_graminearum	Schizophyllum_commune	0.496503143688183	0
Fusarium_graminearum	Devosia_sp.	0.650642357293109	0
Fusarium_graminearum	Fusarium_graminearum	1	1
Fusarium_graminearum	Nemurella_pictetii	0.634138393928544	0
Fusarium_graminearum	Fusarium_culmorum	0.624411084388863	0
Fusarium_graminearum	Fusarium_solani_melongenae	0.643703943907886	0
Fusarium_graminearum	Cladophialophora_yegresii	0.647210763642061	0
Fusarium_graminearum	Fusarium_circinatum	0.71113759216552	0
Fusarium_graminearum	Fusarium_flagelliforme	0.687345162246486	0
Fusarium_graminearum	Fusarium_nygamai	0.672243933744177	0
Fusarium_graminearum	Fusarium_pseudocircinatum	0.677686618454649	0
Fusarium_graminearum	Botrytis_fragariae	0.674243839451199	0
Fusarium_graminearum	Furcula_furcula	0.678306016829556	0
Fusarium_graminearum	Fusarium_dlaminii	0.681603494227727	0
Fusarium_graminearum	Podospora_comata	0.725864697809981	0
Fusarium_graminearum	Fusarium_sp.	0.705439351036161	0
Fusarium_graminearum	Fusarium_thapsinum	0.659983973982576	0
Fusarium_graminearum	Aspergillus_steynii	0.61344476023545	0
Fusarium_graminearum	Trichoderma_harzianum	0.652541851059588	0
Fusarium_graminearum	Fusarium_proliferatum	0.565324196444693	0
Fusarium_graminearum	Fusarium_odoratissimum	0.600134419120815	0
Fusarium_graminearum	Fusarium_redolens	0.5908783987797	0
Fusarium_graminearum	Fusarium_denticulatum	0.581414226128923	0
Fusarium_graminearum	Fusarium_venenatum	0.570590927066596	0
Fusarium_graminearum	Purpureocillium_lilacinum	0.416938406117301	0
Fusarium_graminearum	Calonectria_ilicicola	0.48708219006335	0
Fusarium_graminearum	Ilyonectria_robusta	0.559334980283483	0
Fusarium_graminearum	Fusarium_tjaetaba	0.337919027214651	2.26485497023532e-14
Fusarium_graminearum	Fusarium_verticillioides	0.376297284305712	0
Fusarium_graminearum	Fusarium_oxysporum	0.392208767884605	0
Fusarium_graminearum	Fusarium_musae	0.449906378814021	0
Fusarium_graminearum	Fusarium_subglutinans	0.451490476458618	0
Fusarium_graminearum	Fusarium_fujikuroi	0.510649225175659	0
Fusarium_graminearum	Fusarium_mangiferae	0.491633118868765	0
Fusarium_graminearum	Beauveria_bassiana	0.263106783068186	3.24629478853922e-09
Fusarium_graminearum	Penicillium_oxalicum	0.341752432646061	1.12132525487141e-14
Fusarium_graminearum	Streptomyces_tsukubensis	-0.0424356811264481	0.178810196124746
Fusarium_graminearum	Nocardia_cyriacigeorgica	-0.035138715378618	0.223143619590459
Fusarium_graminearum	Kibdelosporangium_sp.	-0.0392919781904901	0.197188716049823
Fusarium_graminearum	Nocardia_asteroides	-0.0439315338254431	0.170455611311508
Fusarium_graminearum	Gordonia_insulae	-0.0749254878007386	0.0519995161667659
Fusarium_graminearum	Rhodococcus_fascians	-0.119061422345301	0.00481229815646284
Fusarium_graminearum	Rhodococcus_sp.	-0.081763601863392	0.0379801340319642
Fusarium_graminearum	Micromonospora_coriariae	-0.0199566460347451	0.332702550374042
Fusarium_graminearum	Comamonas_testosteroni	0.00350776945015097	0.469706993755772
Fusarium_graminearum	Bradyrhizobium_sp.	-0.0280432718665495	0.271673368983185
Fusarium_graminearum	Frondihabitans_sp.	-0.0649584468046418	0.0794168229881412
Fusarium_graminearum	Bordetella_flabilis	0.00441872165122525	0.461861499053096
Fusarium_graminearum	Skermania_piniformis	-0.0273497491627224	0.276682933861159
Fusarium_graminearum	Brevibacterium_sp.	-0.0461927121246251	0.158307976667508
Fusarium_graminearum	Mycetocola_sp.	-0.0475188667626483	0.151453673264265
Fusarium_graminearum	Jiangella_alkaliphila	-0.0127141058442455	0.391466137002459
Fusarium_graminearum	Nocardia_arthritidis	-0.0812809247300104	0.0388566256475925
Fusarium_graminearum	Thiobacillus_sp.	-0.0145995945458368	0.375864554829004
Fusarium_graminearum	Actinoplanes_derwentensis	-0.0853856505036976	0.0319040315706306
Fusarium_graminearum	Actinopolyspora_erythraea	-0.0271010684138115	0.27849017112255
Fusarium_graminearum	Pseudomonas_sp.	-0.00953249126821643	0.418178983376763
Fusarium_graminearum	Brachybacterium_sp.	-0.111758134085434	0.00756641622442271
Fusarium_graminearum	Streptomyces_sp.	-0.124436135464962	0.0033967132550459
Fusarium_graminearum	Mesorhizobium_sp.	-0.0286889300722817	0.267050362407208
Fusarium_graminearum	Nocardioides_sp.	-0.00312841771442618	0.47297776356092
Fusarium_graminearum	Methylobacterium_sp.	-0.00998095085365458	0.414387796707599
Fusarium_graminearum	Sphingopyxis_sp.	-0.00638744951899572	0.444960417958297
Fusarium_graminearum	Cellulosimicrobium_cellulans	-0.0590047859809522	0.100337973255072
Fusarium_graminearum	Rathayibacter_festucae	-0.0146990186072222	0.375047204684252
Fusarium_graminearum	Sphingomonas_alpina	-0.00146215496613156	0.487362854830196
Fusarium_graminearum	Novosphingobium_sp.	-0.091970922979524	0.022909543379597
Fusarium_graminearum	Sphingobium_xenophagum	-0.0619113553435922	0.0896714736808757
Fusarium_graminearum	Achromobacter_deleyi	-0.0721032333369493	0.0588657859888675
Fusarium_graminearum	Sphingomonas_nostoxanthinifaciens	0.0279193622239119	0.272565100681156
Fusarium_graminearum	Sphingomonas_taxi	-0.0413482043306264	0.185042439456339
Fusarium_graminearum	Sphingobium_sp.	0.0190288379990289	0.340040228668397
Fusarium_graminearum	Sphingomonas_paucimobilis	-0.0290407068535437	0.264548360642786
Fusarium_graminearum	Sphingomonas_sp.	-0.0390879792553798	0.198419423244165
Fusarium_graminearum	Erythrobacter_sp.	-0.00378602692481822	0.467309140683748
Fusarium_graminearum	Sphingomonas_sanguinis	-0.059077707307547	0.100059545451004
Fusarium_graminearum	Aurantiacibacter_gangjinensis	0.024678381125336	0.296390103542666
Fusarium_graminearum	Sphingomonas_profundi	-0.00170860349148105	0.485233743994519
Fusarium_graminearum	Marichromatium_purpuratum	-0.0253964207853392	0.29103031571173
Fusarium_graminearum	Tautonia_plasticadhaerens	0.0284702207335806	0.268611908183691
Fusarium_graminearum	Parasphingopyxis_algicola	-0.00596881755142054	0.448546992729144
Fusarium_graminearum	Sphingopyxis_macrogoltabida	0.0051244075797312	0.455793835838304
Fusarium_graminearum	Hydrogenophaga_sp.	-0.0229378072035067	0.309566045324085
Fusarium_graminearum	Brevundimonas_sp.	0.0126969366877988	0.391609049524044
Fusarium_graminearum	Sphingomonas_panacis	0.00782333529859502	0.432694501411032
Fusarium_graminearum	Novosphingobium_kaempferiae	0.0168353185539289	0.357625582985755
Fusarium_graminearum	Pseudoxanthomonas_mexicana	0.0410443821637582	0.186807378113961
Fusarium_graminearum	Sphingobium_yanoikuyae	0.0343424018635794	0.228332622288177
Fusarium_graminearum	Microbacterium_cremeum	-0.0607454018796811	0.0938446698252269
Fusarium_graminearum	Rathayibacter_sp.	-0.119806473737096	0.00458900371987668
Fusarium_graminearum	Clavibacter_michiganensis	0.00843431971406472	0.427494066324345
Fusarium_graminearum	Microbacterium_sediminis	-0.0116787958708244	0.400109281211939
Fusarium_graminearum	Pimelobacter_simplex	-0.0764490416635795	0.0485656715798582
Fusarium_graminearum	Caenorhabditis_remanei	0.00304708578689961	0.473679251290165
Fusarium_graminearum	Conexibacter_woesei	-0.0151719929637359	0.371166666555986
Fusarium_graminearum	Aeromicrobium_sp.	-0.0252856940671182	0.29185388282145
Fusarium_graminearum	Mycobacterium_sp.	-0.0116836307771244	0.400068800484484
Fusarium_graminearum	Microterricola_viridarii	-0.0621746064427127	0.0887485711263639
Fusarium_graminearum	Microbacterium_hydrocarbonoxydans	-0.0530717032229338	0.124914177222151
Fusarium_graminearum	Microcella_flavibacter	-0.0232841489954403	0.306924013771951
Fusarium_graminearum	Leifsonia_sp.	-0.02430959550736	0.29916031178302
Fusarium_graminearum	Microbacterium_foliorum	-0.0349045622943092	0.224662440877873
Fusarium_graminearum	Mycolicibacterium_arabiense	-0.0338599186384008	0.231509218645353
Fusarium_graminearum	Jatrophihabitans_sp.	-0.016020899276433	0.364234656879929
Fusarium_graminearum	Protaetiibacter_intestinalis	-0.0249275646562022	0.294524972547598
Fusarium_graminearum	Kitasatospora_albolonga	-0.0295113940290925	0.261219309429812
Fusarium_graminearum	Lysobacter_antibioticus	-0.100383445734226	0.0146059670884998
Fusarium_graminearum	Agrococcus_jejuensis	-0.0275483282293989	0.275243926167089
Fusarium_graminearum	Agrococcus_sp.	-0.0786089308483291	0.0440100543621001
Fusarium_graminearum	Microbacterium_lushaniae	-0.0750950433465087	0.0516081087046475
Fusarium_graminearum	Microbacterium_atlanticum	-0.0250842829424223	0.293354713611475
Fusarium_graminearum	Microbacterium_binotii	-0.0870948001884326	0.0293281683554114
Fusarium_graminearum	Microbacterium_chocolatum	-0.0582222922198412	0.103361221182128
Fusarium_graminearum	Zhihengliuella_sp.	-0.0536416496208292	0.122385864496688
Fusarium_graminearum	Microbacterium_sp.	-0.076884322667919	0.0476185422840041
Fusarium_graminearum	Microbacterium_testaceum	-0.0485993625908498	0.146016671020112
Fusarium_graminearum	Georgenia_sp.	-0.0707023667505675	0.0625276507801731
Fusarium_graminearum	Microbacterium_schleiferi	-0.0783691988687261	0.0444980937222983
Fusarium_graminearum	Sphingomonas_hengshuiensis	-0.0568248502818003	0.108923341312847
Fusarium_graminearum	Sporisorium_reilianum	-0.0227097745284734	0.311310950950249
Fusarium_graminearum	Pseudozyma_hubeiensis	-0.134057543432644	0.00176179246942559
Fusarium_graminearum	Ustilago_sp.	-0.163862370440714	0.000175278857056734
Fusarium_graminearum	Macalpinomyces_bursus	-0.139717566914455	0.00117377448422827
Fusarium_graminearum	Pseudozyma_sp.	-0.126241335668146	0.00301278182248542
Fusarium_graminearum	Vespa_velutina	-0.0576084300472364	0.105778677141838
Fusarium_graminearum	Anthracocystis_panici_leucophaei	-0.029935142237643	0.258240707582325
Fusarium_graminearum	Sporisorium_scitamineum	-0.120747724413515	0.00432011350092145
Fusarium_graminearum	Cronobacter_universalis	-0.0996749491498847	0.0151882280760246
Fusarium_graminearum	Moesziomyces_aphidis	-0.051339813911975	0.132819220372635
Fusarium_graminearum	Kalmanozyma_brasiliensis	-0.00455805292338218	0.460662747702831
Fusarium_graminearum	Vanrija_pseudolonga	-0.0218082193150244	0.318250818250488
Fusarium_graminearum	Ustilago_hordei	-0.0183862030513076	0.345158430055542
Fusarium_graminearum	Vollenhovia_emeryi	0.0153839446752405	0.369431900587955
Fusarium_graminearum	Moesziomyces_antarcticus	0.0575337254389366	0.106075629944595
Fusarium_graminearum	Rhodotorula_toruloides	-0.020724568933038	0.326677141114491
Fusarium_graminearum	Colletotrichum_orchidophilum	-0.0342317288060392	0.22905911127715
Fusarium_graminearum	Raffaelea_brunnea	0.0525580280649249	0.127223834768557
Fusarium_graminearum	Pyricularia_pennisetigena	0.00808659823794322	0.430452241441111
Fusarium_graminearum	Gloeophyllum_trabeum	0.0313575899261472	0.248371921970096
Fusarium_graminearum	Thermothielavioides_terrestris	-0.0533313108402846	0.123758068735771
Fusarium_graminearum	Exophiala_lecanii_corni	-0.0333264066725156	0.235050190556488
Fusarium_graminearum	Jeongeupia_sp.	0.0264652427984111	0.28313680247023
Fusarium_graminearum	Mollisia_scopiformis	-0.0247696158898099	0.295706587960437
Fusarium_graminearum	Rhodotorula_graminis	-0.0029026920337436	0.474924846230954
Fusarium_graminearum	Vespa_crabro	0.042442923373412	0.178769137893614
Fusarium_graminearum	Lasiodiplodia_theobromae	-0.018922578023455	0.340884531385996
Fusarium_graminearum	Melanopsichium_pennsylvanicum	-0.0172632491653384	0.354169727502696
Fusarium_graminearum	Nakaseomyces_glabratus	0.0416745153198583	0.183158403773887
Fusarium_graminearum	Pseudomassariella_vexata	0.0497732372571543	0.140259713619685
Fusarium_graminearum	Pseudozyma_flocculosa	0.0152819296245393	0.370266537214547
Fusarium_graminearum	Trametes_hirsuta	-0.00645012248171062	0.44442385453413
Fusarium_graminearum	Colletotrichum_higginsianum	0.135481485364666	0.00159290781221477
Fusarium_graminearum	Aureobasidium_melanogenum	0.122417975550732	0.00387734133155537
Fusarium_graminearum	Metarhizium_album	-0.0282349332830114	0.270296910606384
Fusarium_graminearum	Alternaria_alternata	-0.118183348914183	0.00508781515070415
Fusarium_graminearum	Bifidobacterium_choerinum	-0.0119166113982823	0.398119423527067
Fusarium_graminearum	Nemoura_dubitans	-0.0744650592203153	0.0530742504978786
Fusarium_graminearum	Zymoseptoria_tritici	-0.0762082694396269	0.0490959825145901
Fusarium_graminearum	Aureobasidium_pullulans	-0.0790509245429702	0.0431215414770729
Fusarium_graminearum	Albugo_laibachii	-0.127056048925714	0.00285264045245346
Fusarium_graminearum	Cladosporium_cladosporioides	-0.109550615238583	0.00863501833875142
Fusarium_graminearum	Cladosporium_sp.	-0.0966375483490762	0.017914951822193
Fusarium_graminearum	Schizosaccharomyces_cryophilus	-0.0198173174770877	0.333800464067378
Fusarium_graminearum	Sparassis_crispa	-0.0610654332078004	0.0926852368163213
Fusarium_graminearum	Aspergillus_wentii	-0.0209140745086531	0.325197039730392
Fusarium_graminearum	Aureobasidium_namibiae	-0.0207173314766516	0.326733722181315
Fusarium_graminearum	Peltaster_fructicola	-0.0392860551807495	0.197224384012064
Fusarium_graminearum	Aspergillus_melleus	0.0010268361470831	0.491124487920968
Fusarium_graminearum	Aspergillus_sydowii	-0.000779430987073226	0.493262712571148
Fusarium_graminearum	Cladosporium_acalyphae	0.00335860693918033	0.470992841797571
Fusarium_graminearum	Papilio_xuthus	-0.00747449717379589	0.435668940606341
Fusarium_graminearum	Morchella_sextelata	-0.0203138996770305	0.32989392565165
Fusarium_graminearum	Penicillium_solitum	-0.000255988412225738	0.497787180071164
Fusarium_graminearum	Malassezia_restricta	-0.0308877583756122	0.251609240473193
Fusarium_graminearum	Salinibacterium_sp.	-0.0663047045949661	0.0751786694770585
Fusarium_graminearum	Lysobacter_solisilvae	-0.0412508082499701	0.185607096839703
Fusarium_graminearum	Modestobacter_marinus	-0.0260307130461395	0.286333541354377
Fusarium_graminearum	Thalassospira_marina	-0.046982110991858	0.154203862033893
Fusarium_graminearum	Herbiconiux_sp.	-0.0584767722660797	0.102370862220695
Fusarium_graminearum	Cryobacterium_soli	-0.0132105237549238	0.38734044416745
Fusarium_graminearum	Humibacter_sp.	-0.0615718922664306	0.0908720341059013
Fusarium_graminearum	Curtobacterium_pusillum	-0.109506357394816	0.00865772767579736
Fusarium_graminearum	Curtobacterium_sp.	-0.102545930426229	0.0129457102031014
Fusarium_graminearum	Curtobacterium_flaccumfaciens	-0.126327977443751	0.00299537585265509
Fusarium_graminearum	Curtobacterium_luteum	-0.171698813676709	8.90422596475568e-05
Fusarium_graminearum	Pseudonocardia_sp.	-0.0765735551909128	0.0482932217300999
Fusarium_graminearum	Amycolatopsis_sp.	-0.124446663418966	0.00339435261048034
Fusarium_graminearum	Arthrobacter_sp.	-0.0472538222332752	0.152807599591438
Fusarium_graminearum	Medioppia_subpectinata	0.0073003737906886	0.43715500826906
Fusarium_graminearum	Thrips_palmi	0.0215959275347636	0.319894381019496
Fusarium_graminearum	Phakopsora_pachyrhizi	0.0430223474244488	0.175503414341616
Fusarium_graminearum	Thrips_sp.	0.0395996689239541	0.195341177864122
Fusarium_graminearum	Cutibacterium_acnes	0.0404538530459925	0.190267418575211
Fusarium_graminearum	Frankliniella_occidentalis	0.0486987131681956	0.145523389650629
Fusarium_graminearum	Bemisia_tabaci	-0.0135317142802216	0.384677763452164
Fusarium_graminearum	Rickettsia_endosymbiont_of_Bemisia_tabaci	-0.0708964866916544	0.0620099047783147
Fusarium_graminearum	Candidatus_Hamiltonella_defensa	0.00243790167110658	0.478935901449415
Fusarium_graminearum	Candidatus_Portiera_aleyrodidarum	-0.00885395457547844	0.423929519707989
Fusarium_graminearum	Saprolegnia_parasitica	0.00451045550203599	0.461072217636637
Fusarium_graminearum	Trichoderma_virens	0.0632159392787852	0.0851669355010887
Fusarium_graminearum	Ocypus_olens	0.0385499804011379	0.201687206125383
Fusarium_graminearum	Cerceris_rybyensis	0.00409858781792083	0.464617095406005
Fusarium_graminearum	Sweet_potato_badnavirus_B	0.00322514395783424	0.472143608800993
Fusarium_graminearum	Sweet_potato_pakakuy_virus	-0.0196491146129749	0.33512779969035
Fusarium_graminearum	Nostoc_sp.	0.113853469329655	0.00666135198059425
Fusarium_graminearum	Exophiala_oligosperma	0.0459454000722214	0.159608324772578
Fusarium_graminearum	Ustilago_bromivora	0.0943798083092929	0.0202020154012461
Fusarium_graminearum	Staphylococcus_warneri	0.0109865639475061	0.405915899895187
Fusarium_graminearum	Mesoplasma_florum	0.0915739457523894	0.0233837522422985
Fusarium_graminearum	Mesoplasma_melaleucae	0.0683143363501688	0.0691749842448498
Fusarium_graminearum	Corynebacterium_kefirresidentii	0.0754801368934611	0.0507278200177894
Fusarium_graminearum	Dolichovespula_saxonica	0.00474031020463994	0.459095217341166
Fusarium_graminearum	Human_gammaherpesvirus_4	0.041432189790808	0.184556385780983
Fusarium_graminearum	Oppiella_nova	0.107884327059786	0.00952683899072415
Fusarium_graminearum	Gammapapillomavirus_1	0.0560753000881742	0.111993599662162
Fusarium_graminearum	Staphylococcus_epidermidis	0.0168065272231934	0.357858516269412
Fusarium_graminearum	Mycolicibacterium_sp.	-0.0267403574376583	0.281121710202781
Fusarium_graminearum	Rubrobacter_indicoceani	0.0287388682422876	0.266694454596425
Fusarium_graminearum	Moraxella_osloensis	-0.0420289222115378	0.181125713985566
Fusarium_graminearum	Streptococcus_thermophilus	0.0789268491471311	0.0433694919722897
Fusarium_graminearum	Acinetobacter_junii	0.0296781844678567	0.260044813102152
Fusarium_graminearum	Alternaria_arborescens	-0.0277810870097517	0.273561923110175
Fusarium_graminearum	Pantoea_rwandensis	-0.00402436051765132	0.465256263711082
Fusarium_graminearum	Klebsiella_pneumoniae	0.0296495563190853	0.260246212204201
Fusarium_graminearum	Pantoea_ananatis	0.00576758625520335	0.45027252696274
Fusarium_graminearum	Salmonella_enterica	0.0539671094073569	0.120958273205631
Fusarium_graminearum	Edwardsiella_tarda	0.0123383750653315	0.394596947429828
Fusarium_graminearum	Erwinia_sp.	0.00812477898342012	0.430127232595739
Fusarium_graminearum	Erwinia_aphidicola	0.0331968168119713	0.235914771237431
Fusarium_graminearum	Erwinia_persicina	0.0262016941908308	0.285073634316863
Fusarium_graminearum	Neurospora_crassa	0.220717311979327	6.41598278505739e-07
Fusarium_graminearum	Pantoea_agglomerans	0.119082680490599	0.00480579554320393
Fusarium_graminearum	Pantoea_dispersa	0.143023776727262	0.00091953141588319
Fusarium_graminearum	Plautia_stali	0.113854337013986	0.0066609978668607
Fusarium_graminearum	Methylobacterium_oryzae	0.0270684032435483	0.278727983937141
Fusarium_graminearum	Burkholderia_contaminans	0.0444177331906408	0.167794654755216
Fusarium_graminearum	Aureimonas_altamirensis	0.160343817105392	0.000235283460731206
Fusarium_graminearum	Methylorubrum_populi	0.125008929787444	0.00327039317080735
Fusarium_graminearum	Pseudomonas_oryzihabitans	-0.0171791996119819	0.354847556148241
Fusarium_graminearum	Pseudomonas_psychrotolerans	-0.0431288938974299	0.174907030387622
Fusarium_graminearum	Pseudomonas_putida	0.0398434147142182	0.193885066877678
Fusarium_graminearum	Pseudomonas_aeruginosa	0.0394047078739533	0.196510607425844
Fusarium_graminearum	Pseudomonas_syringae	0.0625912971040278	0.0873021838137065
Fusarium_graminearum	Leucobacter_sp.	-0.012020583391857	0.397250291539241
Fusarium_graminearum	Sphingomonas_melonis	-0.00746924416095318	0.435713759660724
Fusarium_graminearum	Gordonia_alkanivorans	0.0717323582269088	0.0598185209380447
Fusarium_graminearum	Sphingomonas_panacisoli	-0.00285210769813071	0.475361264192175
Fusarium_graminearum	Paracoccus_marcusii	0.00497644103973693	0.457065285482853
Fusarium_graminearum	Paracoccus_sp.	-0.00611549045429194	0.447289899336342
Fusarium_graminearum	Agrobacterium_rhizogenes	0.0274006258293917	0.276313905049452
Fusarium_graminearum	Agrobacterium_salinitolerans	0.119107628179087	0.00479817430291174
Fusarium_graminearum	Rhizobium_sp.	0.0289391131957328	0.265269719778801
Fusarium_graminearum	Agrobacterium_sp.	0.10310792793111	0.0125418476224866
Fusarium_graminearum	Agrobacterium_tumefaciens	0.0608675003081961	0.0934010700109802
Fusarium_graminearum	Rhizobium_rhizoryzae	0.0234547562264817	0.305626208506208
Fusarium_graminearum	Stenotrophomonas_maltophilia	-0.0153788932424885	0.369473214515096
Fusarium_graminearum	Stenotrophomonas_sp.	0.059816550279595	0.0972701595884341
Fusarium_graminearum	Azoarcus_sp.	0.156804828661496	0.000314476233834959
Fusarium_graminearum	Geotalea_uraniireducens	0.0133739510432973	0.385984957294996
Fusarium_graminearum	Sphingomonas_koreensis	0.0262852459829174	0.284458926799231
Fusarium_graminearum	Paenibacillus_sp.	0.0197615494082198	0.3342403167648
Fusarium_graminearum	Erysiphe_necator	0.017737340435281	0.350355032069955
Fusarium_graminearum	Pseudomonas_rhodesiae	-0.0698468921777531	0.0648494406041246
Fusarium_graminearum	Neonectria_neomacrospora	0.217132046463103	9.59683294055047e-07
Fusarium_graminearum	Talaromyces_rugulosus	0.1974028472978	7.80512376952203e-06
Fusarium_graminearum	Neofusicoccum_parvum	0.304248104929697	7.23177073780334e-12
Fusarium_graminearum	Alternaria_rosae	0.294483064944287	3.37492256363703e-11
Fusarium_graminearum	Cordyceps_militaris	0.27783135718144	4.09098754872161e-10
Fusarium_graminearum	Aspergillus_fischeri	0.285766376254352	1.27167831820429e-10
Fusarium_graminearum	Tetranychus_urticae	0.339183851733338	1.79856129989275e-14
Fusarium_graminearum	Fusarium_solani	0.101692249092926	0.0135806136848682
Fusarium_graminearum	Fusarium_poae	0.198119135168152	7.25861277361961e-06
Fusarium_graminearum	Pestalotiopsis_fici	0.182928138167502	3.20131150306491e-05
Fusarium_graminearum	Grosmannia_clavigera	-0.0338129298599958	0.231819892533353
Fusarium_graminearum	Parastagonospora_nodorum	-0.0261207692842294	0.28566961644349
Fusarium_graminearum	Colletotrichum_lupini	-0.0120261571662685	0.397203713063745
Fusarium_graminearum	Plenodomus_biglobosus	0.070738020471826	0.0624323061346275
Fusarium_graminearum	Phoma_sp.	-0.00766931581787245	0.434007321471513
Fusarium_graminearum	Stagonosporopsis_rhizophila	0.154310775847694	0.000384431115855732
Fusarium_graminearum	Macroventuria_anomochaeta	-0.0494251533851953	0.14195053837049
Fusarium_graminearum	Ascochyta_rabiei	0.00444447432495432	0.461639906852728
Fusarium_graminearum	Boeremia_exigua	-0.0303499739241402	0.255341873444289
Fusarium_graminearum	Didymella_exigua	-0.0151735933774606	0.371153557780677
Fusarium_graminearum	Pyrenophora_teres	0.00849593016337047	0.426970345552875
Fusarium_graminearum	Pyrenophora_tritici_repentis	0.0405308070180558	0.189814317453175
Fusarium_graminearum	Brettanomyces_bruxellensis	0.0181790181132524	0.346814625801614
Fusarium_graminearum	Penicillium_digitatum	0.00615520823274074	0.446949579366356
Fusarium_graminearum	Sugiyamaella_lignohabitans	-0.0152896712739805	0.370203177461602
Fusarium_graminearum	Colletotrichum_scovillei	-0.00108283821615052	0.49064051734636
Fusarium_graminearum	Bipolaris_maydis	-0.00618986301198365	0.446652673272604
Fusarium_graminearum	Cyberlindnera_fabianii	0.000292787264624117	0.49746908671404
Fusarium_graminearum	Exserohilum_turcicum	0.0152011318868954	0.370928016878056
Fusarium_graminearum	Pyricularia_oryzae	0.0234727660665086	0.305489349609619
Fusarium_graminearum	Exophiala_dermatitidis	-0.0624445287509918	0.0878096211551887
Fusarium_graminearum	Trematosphaeria_pertusa	0.0101758798881089	0.412742359956491
Fusarium_graminearum	Truncatella_angustata	-0.00932916588535515	0.419900377339209
Fusarium_graminearum	Cladosporium_herbarum	0.0200945097118755	0.331617585853727
Fusarium_graminearum	Dothidotthia_symphoricarpi	-0.0121084547204424	0.396516145819969
Fusarium_graminearum	Fusarium_vanettenii	0.0205638941942803	0.327934198900456
Nemurella_pictetii	Fusarium_coffeatum	0.484313704915253	0
Nemurella_pictetii	Fusarium_pseudograminearum	0.499862714966441	0
Nemurella_pictetii	Schizophyllum_commune	0.513872926635899	0
Nemurella_pictetii	Devosia_sp.	0.630457622110028	0
Nemurella_pictetii	Fusarium_graminearum	0.634138393928544	0
Nemurella_pictetii	Nemurella_pictetii	1	1
Nemurella_pictetii	Fusarium_culmorum	0.631401858344019	0
Nemurella_pictetii	Fusarium_solani_melongenae	0.628655137582415	0
Nemurella_pictetii	Cladophialophora_yegresii	0.679502682873316	0
Nemurella_pictetii	Fusarium_circinatum	0.718064081370806	0
Nemurella_pictetii	Fusarium_flagelliforme	0.6790487580285	0
Nemurella_pictetii	Fusarium_nygamai	0.690779578714535	0
Nemurella_pictetii	Fusarium_pseudocircinatum	0.698022881277927	0
Nemurella_pictetii	Botrytis_fragariae	0.678074122979544	0
Nemurella_pictetii	Furcula_furcula	0.712426639389913	0
Nemurella_pictetii	Fusarium_dlaminii	0.717996634501729	0
Nemurella_pictetii	Podospora_comata	0.735758434728097	0
Nemurella_pictetii	Fusarium_sp.	0.705094136017683	0
Nemurella_pictetii	Fusarium_thapsinum	0.699332634546407	0
Nemurella_pictetii	Aspergillus_steynii	0.627336472082768	0
Nemurella_pictetii	Trichoderma_harzianum	0.708802731174118	0
Nemurella_pictetii	Fusarium_proliferatum	0.530709769910407	0
Nemurella_pictetii	Fusarium_odoratissimum	0.59849465076465	0
Nemurella_pictetii	Fusarium_redolens	0.579552650000766	0
Nemurella_pictetii	Fusarium_denticulatum	0.575134202397136	0
Nemurella_pictetii	Fusarium_venenatum	0.58689356792727	0
Nemurella_pictetii	Purpureocillium_lilacinum	0.469408736555847	0
Nemurella_pictetii	Calonectria_ilicicola	0.482343961791293	0
Nemurella_pictetii	Ilyonectria_robusta	0.612876301367203	0
Nemurella_pictetii	Fusarium_tjaetaba	0.344915987172054	6.21724893790088e-15
Nemurella_pictetii	Fusarium_verticillioides	0.336347376856858	3.00870439673417e-14
Nemurella_pictetii	Fusarium_oxysporum	0.377948721283869	0
Nemurella_pictetii	Fusarium_musae	0.405367032771238	0
Nemurella_pictetii	Fusarium_subglutinans	0.418901564777106	0
Nemurella_pictetii	Fusarium_fujikuroi	0.476071225283295	0
Nemurella_pictetii	Fusarium_mangiferae	0.503231697493118	0
Nemurella_pictetii	Beauveria_bassiana	0.243874630198933	4.03656623682025e-08
Nemurella_pictetii	Penicillium_oxalicum	0.378680473935047	0
Nemurella_pictetii	Streptomyces_tsukubensis	-0.0322018513526723	0.242610711609234
Nemurella_pictetii	Nocardia_cyriacigeorgica	-0.00499940782818808	0.456867906977601
Nemurella_pictetii	Kibdelosporangium_sp.	-0.0212689115922022	0.322433039123335
Nemurella_pictetii	Nocardia_asteroides	-0.0156620318670857	0.367159852170992
Nemurella_pictetii	Gordonia_insulae	-0.0957673844232096	0.0187689198581804
Nemurella_pictetii	Rhodococcus_fascians	-0.0378801044087591	0.205800604453361
Nemurella_pictetii	Rhodococcus_sp.	-0.0299781639139849	0.257939284809675
Nemurella_pictetii	Micromonospora_coriariae	-0.0351666842386351	0.222962591510237
Nemurella_pictetii	Comamonas_testosteroni	-0.0120399607936388	0.397088366298812
Nemurella_pictetii	Bradyrhizobium_sp.	-0.0131489032827419	0.387851888896169
Nemurella_pictetii	Frondihabitans_sp.	-0.0409588896852526	0.187305880233727
Nemurella_pictetii	Bordetella_flabilis	-0.0328695869542592	0.238105696624823
Nemurella_pictetii	Skermania_piniformis	-0.0631822468666121	0.0852811035809252
Nemurella_pictetii	Brevibacterium_sp.	-0.0506940985766595	0.135852572717551
Nemurella_pictetii	Mycetocola_sp.	-0.0973398015447959	0.017250067700732
Nemurella_pictetii	Jiangella_alkaliphila	-0.0236384136999059	0.304231846079533
Nemurella_pictetii	Nocardia_arthritidis	-0.0646877702568698	0.0802902930660581
Nemurella_pictetii	Thiobacillus_sp.	-0.0288669063547189	0.265783024200631
Nemurella_pictetii	Actinoplanes_derwentensis	-0.121936498100978	0.00400062248003204
Nemurella_pictetii	Actinopolyspora_erythraea	-0.0575103198403517	0.106168791222145
Nemurella_pictetii	Pseudomonas_sp.	7.41793012060121e-06	0.499935877459105
Nemurella_pictetii	Brachybacterium_sp.	-0.0406608412937572	0.189050186728377
Nemurella_pictetii	Streptomyces_sp.	-0.155631201647817	0.000345777431727301
Nemurella_pictetii	Mesorhizobium_sp.	-0.00257249168572571	0.477774177684556
Nemurella_pictetii	Nocardioides_sp.	0.0151062430050384	0.371705344337021
Nemurella_pictetii	Methylobacterium_sp.	0.00689793272860095	0.44059301810958
Nemurella_pictetii	Sphingopyxis_sp.	0.0889583416237747	0.0267182921577064
Nemurella_pictetii	Cellulosimicrobium_cellulans	0.0203285435245312	0.329779002295123
Nemurella_pictetii	Rathayibacter_festucae	-0.00264546055899517	0.47714441946554
Nemurella_pictetii	Sphingomonas_alpina	0.0336439307886456	0.232939168488538
Nemurella_pictetii	Novosphingobium_sp.	-0.0116690469901872	0.400190907924924
Nemurella_pictetii	Sphingobium_xenophagum	-0.0102632249283678	0.412005555928438
Nemurella_pictetii	Achromobacter_deleyi	-0.0272764496182352	0.277215027675676
Nemurella_pictetii	Sphingomonas_nostoxanthinifaciens	0.0374188629026293	0.208661499478931
Nemurella_pictetii	Sphingomonas_taxi	-0.0104821311178964	0.410160323909578
Nemurella_pictetii	Sphingobium_sp.	0.0664025614289714	0.0748774405097399
Nemurella_pictetii	Sphingomonas_paucimobilis	0.0056269469915794	0.451479050295806
Nemurella_pictetii	Sphingomonas_sp.	0.0284630557896646	0.268663141881697
Nemurella_pictetii	Erythrobacter_sp.	0.00377779298561576	0.467380079201076
Nemurella_pictetii	Sphingomonas_sanguinis	0.00374589731261954	0.467654882281035
Nemurella_pictetii	Aurantiacibacter_gangjinensis	0.0357433746118679	0.219248602242753
Nemurella_pictetii	Sphingomonas_profundi	0.0327186660827221	0.239119900800519
Nemurella_pictetii	Marichromatium_purpuratum	0.0178098816692671	0.349772654847585
Nemurella_pictetii	Tautonia_plasticadhaerens	0.0134191321521379	0.385610463290555
Nemurella_pictetii	Parasphingopyxis_algicola	-0.0112329553062935	0.40384666893411
Nemurella_pictetii	Sphingopyxis_macrogoltabida	0.00221357675663991	0.480872570338264
Nemurella_pictetii	Hydrogenophaga_sp.	0.0143899763707331	0.377589610328863
Nemurella_pictetii	Brevundimonas_sp.	0.0559858011601917	0.112364280776514
Nemurella_pictetii	Sphingomonas_panacis	0.047336081380243	0.152386541791106
Nemurella_pictetii	Novosphingobium_kaempferiae	0.0138919946495316	0.38169747167509
Nemurella_pictetii	Pseudoxanthomonas_mexicana	0.0265574045731146	0.282460989443246
Nemurella_pictetii	Sphingobium_yanoikuyae	0.0269663532377342	0.279471574586196
Nemurella_pictetii	Microbacterium_cremeum	-0.00656317172970433	0.443456260840165
Nemurella_pictetii	Rathayibacter_sp.	-0.0235229133342398	0.305108417385666
Nemurella_pictetii	Clavibacter_michiganensis	0.0194710348241884	0.3365353166024
Nemurella_pictetii	Microbacterium_sediminis	0.02264115954486	0.311836823270164
Nemurella_pictetii	Pimelobacter_simplex	-0.0854250866374349	0.0318425640322844
Nemurella_pictetii	Caenorhabditis_remanei	-0.0412645422976456	0.185527408706511
Nemurella_pictetii	Conexibacter_woesei	-0.0168507424014313	0.35750081967698
Nemurella_pictetii	Aeromicrobium_sp.	-0.00271588535294343	0.476536671868458
Nemurella_pictetii	Mycobacterium_sp.	-0.0285275017447628	0.268202490239001
Nemurella_pictetii	Microterricola_viridarii	-0.0663094859105773	0.0751639299660524
Nemurella_pictetii	Microbacterium_hydrocarbonoxydans	-0.0434827298263507	0.172935678417395
Nemurella_pictetii	Microcella_flavibacter	-0.0506772121820727	0.135932528701383
Nemurella_pictetii	Leifsonia_sp.	0.00138811651762527	0.488002558509649
Nemurella_pictetii	Microbacterium_foliorum	-0.0153120990296205	0.370019642465875
Nemurella_pictetii	Mycolicibacterium_arabiense	-0.0562868912452239	0.111120712456714
Nemurella_pictetii	Jatrophihabitans_sp.	-0.000277424898384782	0.497601880526382
Nemurella_pictetii	Protaetiibacter_intestinalis	-0.019470569450859	0.336538997849215
Nemurella_pictetii	Kitasatospora_albolonga	-0.0318840982497486	0.244770544423827
Nemurella_pictetii	Lysobacter_antibioticus	-0.0243396325060348	0.298934245080714
Nemurella_pictetii	Agrococcus_jejuensis	-0.00311713390076274	0.473075081492238
Nemurella_pictetii	Agrococcus_sp.	-0.0369845634664014	0.211376523677554
Nemurella_pictetii	Microbacterium_lushaniae	-0.128082436502192	0.0026618043934574
Nemurella_pictetii	Microbacterium_atlanticum	-0.044895664368944	0.165205080495192
Nemurella_pictetii	Microbacterium_binotii	-0.108527641611493	0.00917343791717666
Nemurella_pictetii	Microbacterium_chocolatum	-0.0948120824651693	0.0197459579136186
Nemurella_pictetii	Zhihengliuella_sp.	-0.0643535243469642	0.0813788627056219
Nemurella_pictetii	Microbacterium_sp.	-0.0912799713376113	0.0237402018564173
Nemurella_pictetii	Microbacterium_testaceum	-0.0945712205648941	0.019998985122567
Nemurella_pictetii	Georgenia_sp.	-0.101636193986608	0.0136232246840588
Nemurella_pictetii	Microbacterium_schleiferi	-0.052906092325278	0.125655608384386
Nemurella_pictetii	Sphingomonas_hengshuiensis	-0.088339960891781	0.0275620177885819
Nemurella_pictetii	Sporisorium_reilianum	-0.0197680944382133	0.334188683179123
Nemurella_pictetii	Pseudozyma_hubeiensis	-0.116685674022166	0.00559016090767623
Nemurella_pictetii	Ustilago_sp.	-0.137485589837631	0.00138008285890102
Nemurella_pictetii	Macalpinomyces_bursus	-0.119491538045535	0.00468224111119834
Nemurella_pictetii	Pseudozyma_sp.	-0.0664714505783053	0.0746659327700777
Nemurella_pictetii	Vespa_velutina	-0.0796245039634249	0.041990105227859
Nemurella_pictetii	Anthracocystis_panici_leucophaei	-0.0311554539586929	0.24976199738298
Nemurella_pictetii	Sporisorium_scitamineum	-0.102364496148987	0.013078463752483
Nemurella_pictetii	Cronobacter_universalis	-0.107514329409587	0.00973542273897195
Nemurella_pictetii	Moesziomyces_aphidis	-0.0381042211849578	0.20441891511772
Nemurella_pictetii	Kalmanozyma_brasiliensis	-0.0495113662840116	0.141530481334908
Nemurella_pictetii	Vanrija_pseudolonga	-0.0292471679220863	0.263085468842665
Nemurella_pictetii	Ustilago_hordei	-0.0391474384815109	0.198060234937141
Nemurella_pictetii	Vollenhovia_emeryi	-0.000993931437534235	0.491408856948811
Nemurella_pictetii	Moesziomyces_antarcticus	0.0092528624610787	0.420546773886793
Nemurella_pictetii	Rhodotorula_toruloides	0.00775658449289385	0.433263377032506
Nemurella_pictetii	Colletotrichum_orchidophilum	-0.00211806530567626	0.4816972905756
Nemurella_pictetii	Raffaelea_brunnea	0.0340182430601109	0.230464136230508
Nemurella_pictetii	Pyricularia_pennisetigena	0.00887417395877044	0.423757922293442
Nemurella_pictetii	Gloeophyllum_trabeum	0.033166763024934	0.236115529464223
Nemurella_pictetii	Thermothielavioides_terrestris	-0.00920496459987707	0.420952644902675
Nemurella_pictetii	Exophiala_lecanii_corni	0.0421936713507411	0.180185615322547
Nemurella_pictetii	Jeongeupia_sp.	0.0328210192033755	0.238431820370563
Nemurella_pictetii	Mollisia_scopiformis	-0.0020712929725597	0.482101188019069
Nemurella_pictetii	Rhodotorula_graminis	-0.0327635773303612	0.238817846732121
Nemurella_pictetii	Vespa_crabro	0.0854753218734967	0.0317644056171534
Nemurella_pictetii	Lasiodiplodia_theobromae	0.0078154229450913	0.432761926240808
Nemurella_pictetii	Melanopsichium_pennsylvanicum	-0.0221719363620065	0.315443208182904
Nemurella_pictetii	Nakaseomyces_glabratus	0.00353689550176783	0.469455950392526
Nemurella_pictetii	Pseudomassariella_vexata	5.28692561811983e-05	0.499542984328259
Nemurella_pictetii	Pseudozyma_flocculosa	-0.020727845969412	0.326651523169961
Nemurella_pictetii	Trametes_hirsuta	-0.0141487857483196	0.37957750547291
Nemurella_pictetii	Colletotrichum_higginsianum	0.140657115499835	0.00109567601959626
Nemurella_pictetii	Aureobasidium_melanogenum	0.0650896439337694	0.078996039635691
Nemurella_pictetii	Metarhizium_album	7.96820043558188e-06	0.499931120777677
Nemurella_pictetii	Alternaria_alternata	-0.0847913537647702	0.0328422249911979
Nemurella_pictetii	Bifidobacterium_choerinum	-0.0199010026689161	0.333140851101627
Nemurella_pictetii	Nemoura_dubitans	-0.0856264570605016	0.031530214338792
Nemurella_pictetii	Zymoseptoria_tritici	-0.148029022967288	0.000629264912653199
Nemurella_pictetii	Aureobasidium_pullulans	-0.0861569879345836	0.0307193671877165
Nemurella_pictetii	Albugo_laibachii	-0.129315221889264	0.00244783277461129
Nemurella_pictetii	Cladosporium_cladosporioides	-0.108320443010119	0.00928599152253254
Nemurella_pictetii	Cladosporium_sp.	-0.102762561516414	0.0127887262402981
Nemurella_pictetii	Schizosaccharomyces_cryophilus	-0.0536798298553378	0.122217783705252
Nemurella_pictetii	Sparassis_crispa	-0.0481979716195402	0.148020991379026
Nemurella_pictetii	Aspergillus_wentii	-0.029262623966327	0.262976120166931
Nemurella_pictetii	Aureobasidium_namibiae	-0.0243329281497278	0.298984697201891
Nemurella_pictetii	Peltaster_fructicola	-0.0673707855512828	0.0719462754176796
Nemurella_pictetii	Aspergillus_melleus	0.00640103828530925	0.444844071582689
Nemurella_pictetii	Aspergillus_sydowii	-0.0572862084714081	0.10706380543811
Nemurella_pictetii	Cladosporium_acalyphae	-0.0516226539583211	0.131505287336386
Nemurella_pictetii	Papilio_xuthus	-0.0307809125489256	0.252348537603004
Nemurella_pictetii	Morchella_sextelata	-0.014938496801074	0.373080791878393
Nemurella_pictetii	Penicillium_solitum	-0.0598846496959182	0.0970159523931397
Nemurella_pictetii	Malassezia_restricta	0.00186558118085978	0.483877801875543
Nemurella_pictetii	Salinibacterium_sp.	0.00587170332339315	0.449379616504604
Nemurella_pictetii	Lysobacter_solisilvae	0.0126004322846929	0.392412603126767
Nemurella_pictetii	Modestobacter_marinus	-0.0120985119818195	0.396599196931219
Nemurella_pictetii	Thalassospira_marina	0.0318482231019758	0.245015041693093
Nemurella_pictetii	Herbiconiux_sp.	-0.00293047872420793	0.474685128404645
Nemurella_pictetii	Cryobacterium_soli	-0.0243622211711594	0.298764287556584
Nemurella_pictetii	Humibacter_sp.	-0.0431230246475942	0.174939849564395
Nemurella_pictetii	Curtobacterium_pusillum	-0.128433900180152	0.00259914777381142
Nemurella_pictetii	Curtobacterium_sp.	-0.0750927122064609	0.051613474108224
Nemurella_pictetii	Curtobacterium_flaccumfaciens	-0.0553979756664964	0.114820626349205
Nemurella_pictetii	Curtobacterium_luteum	-0.121827470791544	0.00402901985808808
Nemurella_pictetii	Pseudonocardia_sp.	-0.0685338042320911	0.068542296767124
Nemurella_pictetii	Amycolatopsis_sp.	-0.0219911800082264	0.316837191069251
Nemurella_pictetii	Arthrobacter_sp.	-0.0438278417783398	0.1710265815422
Nemurella_pictetii	Medioppia_subpectinata	0.00594709292144846	0.448733232704061
Nemurella_pictetii	Thrips_palmi	0.0389659244639281	0.199157972706786
Nemurella_pictetii	Phakopsora_pachyrhizi	0.0727866640279874	0.0571412640124518
Nemurella_pictetii	Thrips_sp.	0.0375667351489866	0.207741772460299
Nemurella_pictetii	Cutibacterium_acnes	0.0453170064885638	0.162943625216388
Nemurella_pictetii	Frankliniella_occidentalis	0.029629488351694	0.260387438159397
Nemurella_pictetii	Bemisia_tabaci	-0.0233444073282787	0.306465353342589
Nemurella_pictetii	Rickettsia_endosymbiont_of_Bemisia_tabaci	-0.0169880416483374	0.35639087814881
Nemurella_pictetii	Candidatus_Hamiltonella_defensa	0.0127189208463291	0.391426060537839
Nemurella_pictetii	Candidatus_Portiera_aleyrodidarum	-0.00402134539702392	0.465282228693609
Nemurella_pictetii	Saprolegnia_parasitica	0.0510564878665117	0.134144417666614
Nemurella_pictetii	Trichoderma_virens	0.0158150570095118	0.36591156411486
Nemurella_pictetii	Ocypus_olens	-0.00543093202376577	0.453161376715631
Nemurella_pictetii	Cerceris_rybyensis	-0.018163642387248	0.346937653191663
Nemurella_pictetii	Sweet_potato_badnavirus_B	0.0152437101684306	0.370579386973856
Nemurella_pictetii	Sweet_potato_pakakuy_virus	-0.0162912953031145	0.36203579370761
Nemurella_pictetii	Nostoc_sp.	0.135013184058704	0.00164675332750996
Nemurella_pictetii	Exophiala_oligosperma	0.00289090689584148	0.475026520221948
Nemurella_pictetii	Ustilago_bromivora	0.130507159142155	0.00225582713408001
Nemurella_pictetii	Staphylococcus_warneri	-0.0173475315430007	0.353490483393472
Nemurella_pictetii	Mesoplasma_florum	0.00594301320599622	0.448768208370727
Nemurella_pictetii	Mesoplasma_melaleucae	0.0163886859510012	0.361244918108184
Nemurella_pictetii	Corynebacterium_kefirresidentii	0.02782274857664	0.273261396748834
Nemurella_pictetii	Dolichovespula_saxonica	-0.015874776205983	0.365424793197688
Nemurella_pictetii	Human_gammaherpesvirus_4	0.0141155426530051	0.379851745647293
Nemurella_pictetii	Oppiella_nova	0.0475023325642263	0.151537901615082
Nemurella_pictetii	Gammapapillomavirus_1	0.00885555950186934	0.423915898528449
Nemurella_pictetii	Staphylococcus_epidermidis	-0.0286900710159361	0.267042228268847
Nemurella_pictetii	Mycolicibacterium_sp.	0.00887816556726007	0.42372404810106
Nemurella_pictetii	Rubrobacter_indicoceani	-0.0381497831547648	0.204138698370699
Nemurella_pictetii	Moraxella_osloensis	-0.000629453633453902	0.494559005203534
Nemurella_pictetii	Streptococcus_thermophilus	0.0254330442597194	0.290758154701575
Nemurella_pictetii	Acinetobacter_junii	0.012698430167848	0.391596617524394
Nemurella_pictetii	Alternaria_arborescens	-0.021532773564428	0.320384001853956
Nemurella_pictetii	Pantoea_rwandensis	-0.0408543355102875	0.187916643303456
Nemurella_pictetii	Klebsiella_pneumoniae	0.015078585520708	0.371932012121437
Nemurella_pictetii	Pantoea_ananatis	-0.0704016062485973	0.0633364491658864
Nemurella_pictetii	Salmonella_enterica	0.0111315463387792	0.404697995165629
Nemurella_pictetii	Edwardsiella_tarda	0.0124265192645392	0.393861860282892
Nemurella_pictetii	Erwinia_sp.	-0.0207577406352193	0.326417861870137
Nemurella_pictetii	Erwinia_aphidicola	0.0204973662935406	0.32845525820879
Nemurella_pictetii	Erwinia_persicina	0.0231600465039405	0.307869577421047
Nemurella_pictetii	Neurospora_crassa	0.189830053692602	1.65489288759257e-05
Nemurella_pictetii	Pantoea_agglomerans	0.098240137979865	0.0164284801023744
Nemurella_pictetii	Pantoea_dispersa	0.150473053915067	0.000520633887707067
Nemurella_pictetii	Plautia_stali	0.130239621175892	0.00229769957196901
Nemurella_pictetii	Methylobacterium_oryzae	-0.0123346864694016	0.394627717011997
Nemurella_pictetii	Burkholderia_contaminans	0.00460889807565645	0.460225384204956
Nemurella_pictetii	Aureimonas_altamirensis	0.0721041044176283	0.0588635623386515
Nemurella_pictetii	Methylorubrum_populi	0.0693719983825353	0.0661668146460155
Nemurella_pictetii	Pseudomonas_oryzihabitans	-0.0680363576643883	0.0699827751948852
Nemurella_pictetii	Pseudomonas_psychrotolerans	-0.0934416094858399	0.0212225282154397
Nemurella_pictetii	Pseudomonas_putida	0.0583526394741731	0.102853086609039
Nemurella_pictetii	Pseudomonas_aeruginosa	-0.0232865234486226	0.30690593475011
Nemurella_pictetii	Pseudomonas_syringae	-0.00881435152603083	0.424265663624169
Nemurella_pictetii	Leucobacter_sp.	0.00454616542745345	0.460765009284305
Nemurella_pictetii	Sphingomonas_melonis	0.0426093801804419	0.177827080937645
Nemurella_pictetii	Gordonia_alkanivorans	-0.0122592835902515	0.395256857179386
Nemurella_pictetii	Sphingomonas_panacisoli	-0.000994062944146723	0.491407720433818
Nemurella_pictetii	Paracoccus_marcusii	0.00661337460913236	0.443026679475078
Nemurella_pictetii	Paracoccus_sp.	0.0110353058329464	0.405506348441155
Nemurella_pictetii	Agrobacterium_rhizogenes	0.0120658082041575	0.396872402631447
Nemurella_pictetii	Agrobacterium_salinitolerans	0.0244981026483974	0.297742837946533
Nemurella_pictetii	Rhizobium_sp.	0.0154707191854457	0.368722436800086
Nemurella_pictetii	Agrobacterium_sp.	0.110504050277929	0.0081582847648447
Nemurella_pictetii	Agrobacterium_tumefaciens	0.0588527500541307	0.10092028767004
Nemurella_pictetii	Rhizobium_rhizoryzae	0.0234201693557039	0.305889114120525
Nemurella_pictetii	Stenotrophomonas_maltophilia	0.00551018814282633	0.45248104712591
Nemurella_pictetii	Stenotrophomonas_sp.	0.0152117831299636	0.370840794847747
Nemurella_pictetii	Azoarcus_sp.	0.113821838454014	0.00667427229867279
Nemurella_pictetii	Geotalea_uraniireducens	0.0449063731901669	0.16514735379774
Nemurella_pictetii	Sphingomonas_koreensis	-0.0238058949168429	0.302962765027369
Nemurella_pictetii	Paenibacillus_sp.	0.00327208428982417	0.471738845040545
Nemurella_pictetii	Erysiphe_necator	-0.0134686855761168	0.385199850546878
Nemurella_pictetii	Pseudomonas_rhodesiae	-0.0269148478050478	0.279847234871963
Nemurella_pictetii	Neonectria_neomacrospora	0.166764621302115	0.000136869902661929
Nemurella_pictetii	Talaromyces_rugulosus	0.235037610786649	1.20014995719231e-07
Nemurella_pictetii	Neofusicoccum_parvum	0.31412345414761	1.43485223702555e-12
Nemurella_pictetii	Alternaria_rosae	0.281257686893895	2.48131737379254e-10
Nemurella_pictetii	Cordyceps_militaris	0.295133426859967	3.05131475641929e-11
Nemurella_pictetii	Aspergillus_fischeri	0.302892675676291	8.98703333973572e-12
Nemurella_pictetii	Tetranychus_urticae	0.329062486935712	1.10578213252666e-13
Nemurella_pictetii	Fusarium_solani	0.0362129696021538	0.216250687525941
Nemurella_pictetii	Fusarium_poae	0.153493626756861	0.000410316085132534
Nemurella_pictetii	Pestalotiopsis_fici	0.164040744188877	0.000172654713213483
Nemurella_pictetii	Grosmannia_clavigera	-0.048353957152671	0.147239917576137
Nemurella_pictetii	Parastagonospora_nodorum	-0.00880027532786576	0.424385153231227
Nemurella_pictetii	Colletotrichum_lupini	-0.0419171750060212	0.181765110706091
Nemurella_pictetii	Plenodomus_biglobosus	0.0755456197079433	0.0505793249993733
Nemurella_pictetii	Phoma_sp.	-0.00548760775314339	0.452674861707247
Nemurella_pictetii	Stagonosporopsis_rhizophila	0.120101486528792	0.00450316675359519
Nemurella_pictetii	Macroventuria_anomochaeta	-0.0673438511040176	0.0720266120982875
Nemurella_pictetii	Ascochyta_rabiei	-0.0195593950493458	0.335836643253333
Nemurella_pictetii	Boeremia_exigua	-0.0435886482411043	0.172348322596347
Nemurella_pictetii	Didymella_exigua	-0.0119992631377575	0.397428472420736
Nemurella_pictetii	Pyrenophora_teres	0.041528078873189	0.184002410281059
Nemurella_pictetii	Pyrenophora_tritici_repentis	0.0602478385593994	0.0956684166939372
Nemurella_pictetii	Brettanomyces_bruxellensis	-0.00778792603260015	0.432996255332941
Nemurella_pictetii	Penicillium_digitatum	-0.00132207003253093	0.488573236401986
Nemurella_pictetii	Sugiyamaella_lignohabitans	-0.00919061759568351	0.421074233107046
Nemurella_pictetii	Colletotrichum_scovillei	-0.0382160635467392	0.203731465939872
Nemurella_pictetii	Bipolaris_maydis	-0.00235361093674014	0.479663554696867
Nemurella_pictetii	Cyberlindnera_fabianii	-0.0021168195952086	0.48170804753324
Nemurella_pictetii	Exserohilum_turcicum	-0.0127448788885614	0.391210025071801
Nemurella_pictetii	Pyricularia_oryzae	0.0215233665377141	0.320456959462477
Nemurella_pictetii	Exophiala_dermatitidis	0.0106430964812738	0.408804755589102
Nemurella_pictetii	Trematosphaeria_pertusa	0.00411548202026724	0.464471632761143
Nemurella_pictetii	Truncatella_angustata	0.0098026719707166	0.415893999196026
Nemurella_pictetii	Cladosporium_herbarum	-0.0129082641181215	0.38985102409004
Nemurella_pictetii	Dothidotthia_symphoricarpi	-0.00332434074674959	0.471288274884867
Nemurella_pictetii	Fusarium_vanettenii	0.0166446451491745	0.359169186674298
Fusarium_culmorum	Fusarium_coffeatum	0.52161013878846	0
Fusarium_culmorum	Fusarium_pseudograminearum	0.56789637238555	0
Fusarium_culmorum	Schizophyllum_commune	0.549978961685237	0
Fusarium_culmorum	Devosia_sp.	0.636197787732007	0
Fusarium_culmorum	Fusarium_graminearum	0.624411084388863	0
Fusarium_culmorum	Nemurella_pictetii	0.631401858344019	0
Fusarium_culmorum	Fusarium_culmorum	1	1
Fusarium_culmorum	Fusarium_solani_melongenae	0.647375499661028	0
Fusarium_culmorum	Cladophialophora_yegresii	0.695950678471241	0
Fusarium_culmorum	Fusarium_circinatum	0.719896443471115	0
Fusarium_culmorum	Fusarium_flagelliforme	0.685859518763309	0
Fusarium_culmorum	Fusarium_nygamai	0.67856825138089	0
Fusarium_culmorum	Fusarium_pseudocircinatum	0.639262001874514	0
Fusarium_culmorum	Botrytis_fragariae	0.696326386365604	0
Fusarium_culmorum	Furcula_furcula	0.732615726513945	0
Fusarium_culmorum	Fusarium_dlaminii	0.749620729795436	0
Fusarium_culmorum	Podospora_comata	0.753504283687031	0
Fusarium_culmorum	Fusarium_sp.	0.701440370705077	0
Fusarium_culmorum	Fusarium_thapsinum	0.675920698816381	0
Fusarium_culmorum	Aspergillus_steynii	0.656577689316713	0
Fusarium_culmorum	Trichoderma_harzianum	0.707909789900124	0
Fusarium_culmorum	Fusarium_proliferatum	0.518806224803592	0
Fusarium_culmorum	Fusarium_odoratissimum	0.613660254683817	0
Fusarium_culmorum	Fusarium_redolens	0.564794685489756	0
Fusarium_culmorum	Fusarium_denticulatum	0.581993621155404	0
Fusarium_culmorum	Fusarium_venenatum	0.635551908825048	0
Fusarium_culmorum	Purpureocillium_lilacinum	0.466196617442789	0
Fusarium_culmorum	Calonectria_ilicicola	0.470051631910765	0
Fusarium_culmorum	Ilyonectria_robusta	0.618332364927904	0
Fusarium_culmorum	Fusarium_tjaetaba	0.297602569225938	2.07622807835151e-11
Fusarium_culmorum	Fusarium_verticillioides	0.343681994513592	7.7715611723761e-15
Fusarium_culmorum	Fusarium_oxysporum	0.399165936052324	0
Fusarium_culmorum	Fusarium_musae	0.44077495855046	0
Fusarium_culmorum	Fusarium_subglutinans	0.452096174081862	0
Fusarium_culmorum	Fusarium_fujikuroi	0.482240172773102	0
Fusarium_culmorum	Fusarium_mangiferae	0.510482880432459	0
Fusarium_culmorum	Beauveria_bassiana	0.444150484314473	0
Fusarium_culmorum	Penicillium_oxalicum	0.257957138341988	6.50579101701965e-09
Fusarium_culmorum	Streptomyces_tsukubensis	-0.0386270369535699	0.201217206125312
Fusarium_culmorum	Nocardia_cyriacigeorgica	-0.0129609885253812	0.389412759948286
Fusarium_culmorum	Kibdelosporangium_sp.	-0.0132152478413508	0.387301242678708
Fusarium_culmorum	Nocardia_asteroides	-0.0109200076545446	0.4064753018125
Fusarium_culmorum	Gordonia_insulae	-0.114582731059358	0.00636951825437162
Fusarium_culmorum	Rhodococcus_fascians	-0.124647420194015	0.00334961798250077
Fusarium_culmorum	Rhodococcus_sp.	-0.124783687561121	0.00331955525895209
Fusarium_culmorum	Micromonospora_coriariae	-0.0114857765753438	0.401726223752544
Fusarium_culmorum	Comamonas_testosteroni	-0.0102541455323337	0.412082131335673
Fusarium_culmorum	Bradyrhizobium_sp.	-0.0662574382738164	0.0753244970623497
Fusarium_culmorum	Frondihabitans_sp.	-0.142637348456343	0.000946394923207394
Fusarium_culmorum	Bordetella_flabilis	-0.0458680466208814	0.160016469877324
Fusarium_culmorum	Skermania_piniformis	-0.038291375352284	0.203269330147672
Fusarium_culmorum	Brevibacterium_sp.	-0.164888988172434	0.000160669590486732
Fusarium_culmorum	Mycetocola_sp.	-0.104062627118048	0.0118806857467148
Fusarium_culmorum	Jiangella_alkaliphila	-0.109197314003053	0.00881776245735528
Fusarium_culmorum	Nocardia_arthritidis	-0.10525185679622	0.0110994330812012
Fusarium_culmorum	Thiobacillus_sp.	-0.0871081381465548	0.0293087646982361
Fusarium_culmorum	Actinoplanes_derwentensis	-0.0784264242818449	0.0443812027807421
Fusarium_culmorum	Actinopolyspora_erythraea	-0.0400118491647663	0.192882721165447
Fusarium_culmorum	Pseudomonas_sp.	-0.030909849308403	0.251456529330697
Fusarium_culmorum	Brachybacterium_sp.	-0.152896554830906	0.000430238672521622
Fusarium_culmorum	Streptomyces_sp.	-0.177579152707965	5.25196803150539e-05
Fusarium_culmorum	Mesorhizobium_sp.	0.0503290046351685	0.13758842988733
Fusarium_culmorum	Nocardioides_sp.	-0.0643408902452447	0.0814202259368244
Fusarium_culmorum	Methylobacterium_sp.	-0.0114147811969292	0.402321383051305
Fusarium_culmorum	Sphingopyxis_sp.	-0.0691614951592325	0.0667573275943696
Fusarium_culmorum	Cellulosimicrobium_cellulans	-0.0415716010695861	0.183751312412357
Fusarium_culmorum	Rathayibacter_festucae	-0.00516823757166374	0.455417298691405
Fusarium_culmorum	Sphingomonas_alpina	-0.0231217442703613	0.308161667803814
Fusarium_culmorum	Novosphingobium_sp.	-0.109886286119101	0.00846446970561329
Fusarium_culmorum	Sphingobium_xenophagum	-0.113383437015559	0.00685563398833487
Fusarium_culmorum	Achromobacter_deleyi	-0.10180470653568	0.0134954733953231
Fusarium_culmorum	Sphingomonas_nostoxanthinifaciens	-0.0439967789285536	0.17009696990774
Fusarium_culmorum	Sphingomonas_taxi	-0.0863684099214477	0.0304010685559097
Fusarium_culmorum	Sphingobium_sp.	0.0327097708898815	0.23917975079226
Fusarium_culmorum	Sphingomonas_paucimobilis	-0.112803264951708	0.00710230730650015
Fusarium_culmorum	Sphingomonas_sp.	-0.0124871241186573	0.393356658629409
Fusarium_culmorum	Erythrobacter_sp.	0.00358387247688041	0.469051071834127
Fusarium_culmorum	Sphingomonas_sanguinis	-0.0239329165244868	0.3020018425574
Fusarium_culmorum	Aurantiacibacter_gangjinensis	-0.00272411304525799	0.476465672552434
Fusarium_culmorum	Sphingomonas_profundi	-0.0141479300952376	0.379584563459013
Fusarium_culmorum	Marichromatium_purpuratum	-0.035958764466578	0.217870597708457
Fusarium_culmorum	Tautonia_plasticadhaerens	0.00664364612961388	0.442767681118697
Fusarium_culmorum	Parasphingopyxis_algicola	0.0486427673076719	0.145801026509306
Fusarium_culmorum	Sphingopyxis_macrogoltabida	0.000463453900754973	0.495993849567786
Fusarium_culmorum	Hydrogenophaga_sp.	-0.0331046050323613	0.236531040140745
Fusarium_culmorum	Brevundimonas_sp.	-0.0432475341706611	0.174244462913491
Fusarium_culmorum	Sphingomonas_panacis	-0.0174187121203664	0.352917190550147
Fusarium_culmorum	Novosphingobium_kaempferiae	0.0580141181625348	0.104176512286883
Fusarium_culmorum	Pseudoxanthomonas_mexicana	0.0577788158094966	0.105103631404549
Fusarium_culmorum	Sphingobium_yanoikuyae	0.037045672533182	0.210993257990724
Fusarium_culmorum	Microbacterium_cremeum	-0.0126679338883051	0.391850495967504
Fusarium_culmorum	Rathayibacter_sp.	-0.10248469129591	0.0129903877897375
Fusarium_culmorum	Clavibacter_michiganensis	-0.0262970787207775	0.284371921993603
Fusarium_culmorum	Microbacterium_sediminis	0.0148915177841923	0.373466289907851
Fusarium_culmorum	Pimelobacter_simplex	-0.130924385114082	0.00219190099413303
Fusarium_culmorum	Caenorhabditis_remanei	-0.0806075597344111	0.0401067473081713
Fusarium_culmorum	Conexibacter_woesei	-0.057062032687196	0.107964490843842
Fusarium_culmorum	Aeromicrobium_sp.	-0.0319580185855937	0.244267173649008
Fusarium_culmorum	Mycobacterium_sp.	0.0323687775736489	0.241480214855308
Fusarium_culmorum	Microterricola_viridarii	-0.0983613046602743	0.0163205030278667
Fusarium_culmorum	Microbacterium_hydrocarbonoxydans	-0.0505518891571881	0.136526928716423
Fusarium_culmorum	Microcella_flavibacter	-0.0135940778809323	0.384161390721565
Fusarium_culmorum	Leifsonia_sp.	-0.0763998135580892	0.0486737256321961
Fusarium_culmorum	Microbacterium_foliorum	-0.0293590107450077	0.262294724322388
Fusarium_culmorum	Mycolicibacterium_arabiense	-0.0240329875864156	0.301245764212513
Fusarium_culmorum	Jatrophihabitans_sp.	-0.0215868034673588	0.319965098895347
Fusarium_culmorum	Protaetiibacter_intestinalis	0.00419196058623872	0.463813195675875
Fusarium_culmorum	Kitasatospora_albolonga	-0.0257793522489702	0.288190510856398
Fusarium_culmorum	Lysobacter_antibioticus	-0.0982958735010646	0.0163787361862242
Fusarium_culmorum	Agrococcus_jejuensis	-0.0694684073823013	0.0658977140789031
Fusarium_culmorum	Agrococcus_sp.	-0.111513195105099	0.00767896160821988
Fusarium_culmorum	Microbacterium_lushaniae	-0.15444454030199	0.000380340667294392
Fusarium_culmorum	Microbacterium_atlanticum	-0.137129363270328	0.00141590918295522
Fusarium_culmorum	Microbacterium_binotii	-0.159815590298912	0.000245789460343343
Fusarium_culmorum	Microbacterium_chocolatum	-0.131616234116649	0.0020894973414698
Fusarium_culmorum	Zhihengliuella_sp.	-0.117041369136597	0.00546703554689423
Fusarium_culmorum	Microbacterium_sp.	-0.142534611647863	0.000953656838025392
Fusarium_culmorum	Microbacterium_testaceum	-0.147699362514901	0.000645417621993573
Fusarium_culmorum	Georgenia_sp.	-0.157907589749051	0.000287479303424949
Fusarium_culmorum	Microbacterium_schleiferi	-0.15040140896208	0.00052355521072015
Fusarium_culmorum	Sphingomonas_hengshuiensis	-0.162962283920596	0.000189097133702639
Fusarium_culmorum	Sporisorium_reilianum	-0.0981170117693748	0.0165388273644636
Fusarium_culmorum	Pseudozyma_hubeiensis	-0.186227545575562	2.34224592989226e-05
Fusarium_culmorum	Ustilago_sp.	-0.187462953874902	2.08072956032068e-05
Fusarium_culmorum	Macalpinomyces_bursus	-0.160273010048885	0.000236667103223985
Fusarium_culmorum	Pseudozyma_sp.	-0.130235319656243	0.00229837849780832
Fusarium_culmorum	Vespa_velutina	-0.124063428545624	0.00348123733492701
Fusarium_culmorum	Anthracocystis_panici_leucophaei	-0.117604979978293	0.00527685477886481
Fusarium_culmorum	Sporisorium_scitamineum	-0.14783622423102	0.000638665907805542
Fusarium_culmorum	Cronobacter_universalis	-0.164030606623033	0.000172802864635646
Fusarium_culmorum	Moesziomyces_aphidis	-0.137028653488817	0.00142619011550495
Fusarium_culmorum	Kalmanozyma_brasiliensis	-0.107822745752216	0.00956128251634683
Fusarium_culmorum	Vanrija_pseudolonga	-0.0983052286923765	0.0163703992973694
Fusarium_culmorum	Ustilago_hordei	-0.0919133683051225	0.0229777906534921
Fusarium_culmorum	Vollenhovia_emeryi	-0.0795930584762397	0.0420515073024951
Fusarium_culmorum	Moesziomyces_antarcticus	0.0925255775784496	0.0222605259773528
Fusarium_culmorum	Rhodotorula_toruloides	0.0190150145016892	0.340150019974227
Fusarium_culmorum	Colletotrichum_orchidophilum	-0.0186838938184315	0.342783921781736
Fusarium_culmorum	Raffaelea_brunnea	-0.00605849452674656	0.447778333871104
Fusarium_culmorum	Pyricularia_pennisetigena	-0.000598484767741825	0.494826684615556
Fusarium_culmorum	Gloeophyllum_trabeum	0.00732087991884689	0.436979951005374
Fusarium_culmorum	Thermothielavioides_terrestris	-0.0332206114550366	0.235755890412462
Fusarium_culmorum	Exophiala_lecanii_corni	-0.0178788020971998	0.349219672449883
Fusarium_culmorum	Jeongeupia_sp.	0.00384701949763466	0.466783698851617
Fusarium_culmorum	Mollisia_scopiformis	0.0009948665985825	0.491400775040732
Fusarium_culmorum	Rhodotorula_graminis	-0.035958981598434	0.217869211075958
Fusarium_culmorum	Vespa_crabro	0.0173627905977961	0.353367558052769
Fusarium_culmorum	Lasiodiplodia_theobromae	-0.0284567998909251	0.268707879356991
Fusarium_culmorum	Melanopsichium_pennsylvanicum	-0.105104688958827	0.0111936339012027
Fusarium_culmorum	Nakaseomyces_glabratus	-0.00756537449944217	0.434893700087474
Fusarium_culmorum	Pseudomassariella_vexata	-0.0280614718622629	0.271542512413032
Fusarium_culmorum	Pseudozyma_flocculosa	-0.0303593465061494	0.255276574474292
Fusarium_culmorum	Trametes_hirsuta	-0.0206236456303435	0.327466498541241
Fusarium_culmorum	Colletotrichum_higginsianum	0.158970692383653	0.00026350428617361
Fusarium_culmorum	Aureobasidium_melanogenum	0.0501116037447447	0.138629211419247
Fusarium_culmorum	Metarhizium_album	-0.0298203691702652	0.259045731609245
Fusarium_culmorum	Alternaria_alternata	-0.0761429193237686	0.0492407116002164
Fusarium_culmorum	Bifidobacterium_choerinum	-0.0366812321455612	0.213284973131082
Fusarium_culmorum	Nemoura_dubitans	-0.0988923834715749	0.0158543537697688
Fusarium_culmorum	Zymoseptoria_tritici	-0.091130613306234	0.0239230389482597
Fusarium_culmorum	Aureobasidium_pullulans	-0.0548848140801728	0.116995902263976
Fusarium_culmorum	Albugo_laibachii	-0.155278207586435	0.000355742054925351
Fusarium_culmorum	Cladosporium_cladosporioides	-0.0986627160642128	0.0160545266788758
Fusarium_culmorum	Cladosporium_sp.	-0.0969080392271255	0.017656318939255
Fusarium_culmorum	Schizosaccharomyces_cryophilus	-0.0125759624718995	0.392616426316836
Fusarium_culmorum	Sparassis_crispa	-0.0335268111988514	0.233716600110177
Fusarium_culmorum	Aspergillus_wentii	-0.00113826220918423	0.490161556032596
Fusarium_culmorum	Aureobasidium_namibiae	-0.00495995446337361	0.457206979014833
Fusarium_culmorum	Peltaster_fructicola	-0.0541923842702998	0.119976996994838
Fusarium_culmorum	Aspergillus_melleus	0.00465095056216913	0.459863690310712
Fusarium_culmorum	Aspergillus_sydowii	-0.000465752472318615	0.495973981113545
Fusarium_culmorum	Cladosporium_acalyphae	-0.00607684168219103	0.447621096717693
Fusarium_culmorum	Papilio_xuthus	0.00209962069647307	0.481856564797894
Fusarium_culmorum	Morchella_sextelata	0.0154545303799603	0.368854761861599
Fusarium_culmorum	Penicillium_solitum	-0.00280631933531161	0.475756330169536
Fusarium_culmorum	Malassezia_restricta	0.00879180682354774	0.424457043754078
Fusarium_culmorum	Salinibacterium_sp.	-0.0489335835558569	0.144361691025707
Fusarium_culmorum	Lysobacter_solisilvae	-0.0157503304717457	0.366439392915434
Fusarium_culmorum	Modestobacter_marinus	-0.022586112852955	0.312258983488359
Fusarium_culmorum	Thalassospira_marina	-0.0162083098276689	0.362710153710251
Fusarium_culmorum	Herbiconiux_sp.	-0.0337512552389709	0.232228015336543
Fusarium_culmorum	Cryobacterium_soli	-0.0284322735371378	0.268883309341227
Fusarium_culmorum	Humibacter_sp.	-0.0184876543490089	0.344348522828199
Fusarium_culmorum	Curtobacterium_pusillum	-0.169157159831006	0.000111279966147935
Fusarium_culmorum	Curtobacterium_sp.	-0.156823108441389	0.000314010175825318
Fusarium_culmorum	Curtobacterium_flaccumfaciens	-0.0909593188053599	0.0241341804517126
Fusarium_culmorum	Curtobacterium_luteum	-0.194388936817401	1.0563083960201e-05
Fusarium_culmorum	Pseudonocardia_sp.	-0.11590313506912	0.00586971690510007
Fusarium_culmorum	Amycolatopsis_sp.	-0.0938151764055593	0.0208110940634997
Fusarium_culmorum	Arthrobacter_sp.	-0.060412683516939	0.0950613439365653
Fusarium_culmorum	Medioppia_subpectinata	0.0302865490963409	0.255783984114168
Fusarium_culmorum	Thrips_palmi	0.0868296342283627	0.0297161360812492
Fusarium_culmorum	Phakopsora_pachyrhizi	0.0741544228499975	0.0538092043970445
[truncated: 88,602 more rows]
